# Supplementary material for: A symbiotic supramolecular approach to the design of novel amphiphiles with antibacterial properties against MSRA
Source: Chem Commun (Camb). 2018 Dec 4;55(1):95–8. doi: 10.1039/c8cc08485h (PMC6336146; doi:10.1039/c8cc08485h)
Supplement: Supplementary file 2 [file CC-055-C8CC08485H-s002.cif]

# Electronic Supplementary Material (ESI) for Chemical Communications.
# This journal is © The Royal Society of Chemistry 2018

####################################################################### 
# 
# This file contains crystal structure data downloaded from the 
# Cambridge Structural Database (CSD) hosted by the Cambridge 
# Crystallographic Data Centre (CCDC).
# 
# Full information about CCDC data access policies and citation 
# guidelines are available at http://www.ccdc.cam.ac.uk/access/V1 
# 
# Audit and citation data items may have been added by the CCDC. 
# Please retain this information to preserve the provenance of 
# this file and to allow appropriate attribution of the data. 
# 
#######################################################################

data_2018jrh0039_res_test
_database_code_depnum_ccdc_archive 'CCDC 1866274'
_audit_update_record             
;
2018-09-06 deposited with the CCDC.
2018-12-04 downloaded from the CCDC.
;
_audit_creation_date             2018-09-06
_audit_creation_method           
;
Olex2 1.2
(compiled 2018.05.29 svn.r3508 for OlexSys, GUI svn.r5506)
;
_shelxl_version_number           2013-4
_chemical_name_common            ?
_chemical_name_systematic        
;
 ?
;
_chemical_formula_moiety         '2(C16 H11 N2 O6 S), C16 H18 N, C16 H24 N'
_chemical_formula_sum            'C64 H64 N6 O12 S2'
_chemical_formula_weight         1173.33
_chemical_melting_point          ?
_chemical_oxdiff_formula         C20H20N2O3
_chemical_oxdiff_usercomment     '294 K stell 1-4'
loop_
_atom_type_symbol
_atom_type_description
_atom_type_scat_dispersion_real
_atom_type_scat_dispersion_imag
_atom_type_scat_source
C C 0.0181 0.0091 'International Tables Vol C Tables 4.2.6.8 and 6.1.1.4'
H H 0.0000 0.0000 'International Tables Vol C Tables 4.2.6.8 and 6.1.1.4'
N N 0.0311 0.0180 'International Tables Vol C Tables 4.2.6.8 and 6.1.1.4'
O O 0.0492 0.0322 'International Tables Vol C Tables 4.2.6.8 and 6.1.1.4'
S S 0.3331 0.5567 'International Tables Vol C Tables 4.2.6.8 and 6.1.1.4'

_shelx_space_group_comment       
;
The symmetry employed for this shelxl refinement is uniquely defined
by the following loop, which should always be used as a source of
symmetry information in preference to the above space-group names.
They are only intended as comments.
;
_space_group_crystal_system      triclinic
_space_group_IT_number           2
_space_group_name_H-M_alt        'P -1'
_space_group_name_Hall           '-P 1'
loop_
_space_group_symop_operation_xyz
'x, y, z'
'-x, -y, -z'

_cell_length_a                   11.9182(9)
_cell_length_b                   12.8979(8)
_cell_length_c                   23.0180(13)
_cell_angle_alpha                84.931(5)
_cell_angle_beta                 84.247(6)
_cell_angle_gamma                75.288(6)
_cell_volume                     3397.8(4)
_cell_formula_units_Z            2
_cell_measurement_reflns_used    3615
_cell_measurement_temperature    292.9(9)
_cell_measurement_theta_max      57.1950
_cell_measurement_theta_min      4.5150
_shelx_estimated_absorpt_T_max   0.968
_shelx_estimated_absorpt_T_min   0.726
_exptl_absorpt_coefficient_mu    1.202
_exptl_absorpt_correction_T_max  1.000
_exptl_absorpt_correction_T_min  0.713
_exptl_absorpt_correction_type   gaussian
_exptl_absorpt_process_details   
;
CrysAlisPro 1.171.38.46 (Rigaku Oxford Diffraction, 2015)
Numerical absorption correction based on gaussian integration over
			a multifaceted crystal model
Empirical absorption correction using spherical harmonics,
 implemented in SCALE3 ABSPACK scaling algorithm.
;
_exptl_crystal_colour            'clear yellow'
_exptl_crystal_colour_lustre     clear
_exptl_crystal_colour_primary    yellow
_exptl_crystal_density_diffrn    1.147
_exptl_crystal_density_meas      ?
_exptl_crystal_density_method    ?
_exptl_crystal_description       irregular
_exptl_crystal_F_000             1236
loop_
_exptl_crystal_face_index_h
_exptl_crystal_face_index_k
_exptl_crystal_face_index_l
_exptl_crystal_face_perp_dist
8 2 0 0.1126
2 -7 0 0.0493
-7 2 0 0.0753
0 8 0 0.0558
1 0 15 0.0136
0 0 -15 0.0072

_exptl_crystal_size_max          0.284
_exptl_crystal_size_mid          0.122
_exptl_crystal_size_min          0.027
loop_
_exptl_oxdiff_crystal_face_indexfrac_h
_exptl_oxdiff_crystal_face_indexfrac_k
_exptl_oxdiff_crystal_face_indexfrac_l
_exptl_oxdiff_crystal_face_x
_exptl_oxdiff_crystal_face_y
_exptl_oxdiff_crystal_face_z
7.7018 2.1898 0.1074 -0.3604 0.1729 0.9166
2.1962 -7.1556 0.0195 0.6994 -0.3321 0.6329
-6.7088 2.1689 -0.0877 -0.1063 0.0493 -0.9931
0.0546 8.0952 0.0123 -0.8356 0.3973 -0.3793
0.8047 -0.2165 14.8353 -0.3325 -0.9413 0.0575
-0.3327 0.1355 -14.8519 0.3332 0.9428 0.0090

_exptl_special_details           
;
 ?
;
_exptl_transmission_factor_max   ?
_exptl_transmission_factor_min   ?
_diffrn_reflns_av_R_equivalents  0.0256
_diffrn_reflns_av_unetI/netI     0.0346
_diffrn_reflns_Laue_measured_fraction_full 0.977
_diffrn_reflns_Laue_measured_fraction_max 1.000
_diffrn_reflns_limit_h_max       14
_diffrn_reflns_limit_h_min       -11
_diffrn_reflns_limit_k_max       13
_diffrn_reflns_limit_k_min       -15
_diffrn_reflns_limit_l_max       27
_diffrn_reflns_limit_l_min       -27
_diffrn_reflns_number            23306
_diffrn_reflns_point_group_measured_fraction_full 0.977
_diffrn_reflns_point_group_measured_fraction_max 1.000
_diffrn_reflns_theta_full        67.684
_diffrn_reflns_theta_max         66.600
_diffrn_reflns_theta_min         3.551
_diffrn_ambient_environment      air
_diffrn_ambient_temperature      292.9(9)
_diffrn_detector                 'CCD plate'
_diffrn_detector_area_resol_mean 5.2887
_diffrn_detector_type            AtlasS2
_diffrn_measured_fraction_theta_full 0.977
_diffrn_measured_fraction_theta_max 1.000
_diffrn_measurement_details      
;
List of Runs (angles in degrees, time in seconds):

  # Type    Start    End  Width  t~exp~   \w     \q     \k     \f   Frames
#--------------------------------------------------------------------------
  1  \w    106.00 177.00   1.00   30.00    --  105.91  77.00 150.00   71
  2  \w     86.00 113.00   1.00   30.00    --  105.91 -45.00 -60.00   27
  3  \w     63.00 108.00   1.00   30.00    --  105.91 -94.00 -60.00   45
  4  \w     53.00 137.00   1.00   30.00    --  105.91 -77.00   0.00   84
  5  \w     87.00 121.00   1.00   30.00    --  105.91-125.00 150.00   34
  6  \w     39.00 132.00   1.00   30.00    --  105.91 -45.00  90.00   93
  7  \w     45.00  72.00   1.00   30.00    --  105.91 -45.00 -60.00   27
  8  \w     35.00  62.00   1.00   30.00    --  105.91 -61.00-150.00   27
  9  \w     43.00 131.00   1.00   30.00    --  105.91 -45.00-150.00   88
 10  \w     50.00 108.00   1.00   30.00    --  105.91 -94.00-150.00   58
 11  \w     38.00  99.00   1.00   15.00    --   41.91-126.00-147.00   61
 12  \w    -14.00  64.00   1.00   15.00    --   41.91 -38.00  60.00   78
 13  \w     23.00  55.00   1.00   30.00    --  105.91 -94.00  90.00   32
 14  \w     35.00  62.00   1.00   30.00    --  105.91-125.00 150.00   27
 15  \w     18.00 169.00   1.00   30.00    --  105.91   0.00 150.00  151
 16  \w    144.00 172.00   1.00   30.00    --  105.91 126.00 -71.00   28
 17  \w    -70.00  29.00   1.00   15.00    --  -41.91  57.00  30.00   99
 18  \w   -107.00 -61.00   1.00   15.00    --  -41.91-144.00  43.00   46
 19  \w   -112.00 -21.00   1.00   15.00    --  -41.91 -57.00-120.00   91
;
_diffrn_measurement_device       'four-circle diffractometer'
_diffrn_measurement_device_type  'SuperNova, Dual, Cu at zero, AtlasS2'
_diffrn_measurement_method       '\w scans'
_diffrn_orient_matrix_type       
'CrysAlisPro convention (1999,Acta A55,543-557)'
_diffrn_orient_matrix_UB_11      -0.0171728000
_diffrn_orient_matrix_UB_12      -0.1030698000
_diffrn_orient_matrix_UB_13      -0.0229877000
_diffrn_orient_matrix_UB_21      0.0093619000
_diffrn_orient_matrix_UB_22      0.0491165000
_diffrn_orient_matrix_UB_23      -0.0632435000
_diffrn_orient_matrix_UB_31      0.1326471000
_diffrn_orient_matrix_UB_32      -0.0477487000
_diffrn_orient_matrix_UB_33      -0.0040151000
_diffrn_radiation_monochromator  mirror
_diffrn_radiation_probe          x-ray
_diffrn_radiation_type           CuK\a
_diffrn_radiation_wavelength     1.54184
_diffrn_source                   'micro-focus sealed X-ray tube'
_diffrn_source_type              'SuperNova (Cu) X-ray Source'
_reflns_Friedel_coverage         0.000
_reflns_Friedel_fraction_full    .
_reflns_Friedel_fraction_max     .
_reflns_number_gt                5482
_reflns_number_total             12023
_reflns_odcompleteness_completeness 99.95
_reflns_odcompleteness_iscentric 1
_reflns_odcompleteness_theta     66.97
_reflns_special_details          
;
 Reflections were merged by SHELXL according to the crystal
 class for the calculation of statistics and refinement.
 
 _reflns_Friedel_fraction is defined as the number of unique
 Friedel pairs measured divided by the number that would be
 possible theoretically, ignoring centric projections and
 systematic absences.
;
_reflns_threshold_expression     'I > 2\s(I)'
_computing_cell_refinement       'CrysAlisPro 1.171.38.46 (Rigaku OD, 2015)'
_computing_data_collection       'CrysAlisPro 1.171.38.46 (Rigaku OD, 2015)'
_computing_data_reduction        'CrysAlisPro 1.171.38.46 (Rigaku OD, 2015)'
_computing_molecular_graphics    'Olex2 (Dolomanov et al., 2009)'
_computing_publication_material  'Olex2 (Dolomanov et al., 2009)'
_computing_structure_refinement  'ShelXL (Sheldrick, 2015)'
_computing_structure_solution    ?
_refine_diff_density_max         1.102
_refine_diff_density_min         -0.759
_refine_diff_density_rms         0.084
_refine_ls_extinction_coef       .
_refine_ls_extinction_method     none
_refine_ls_goodness_of_fit_ref   1.400
_refine_ls_hydrogen_treatment    constr
_refine_ls_matrix_type           full
_refine_ls_number_parameters     694
_refine_ls_number_reflns         12023
_refine_ls_number_restraints     15
_refine_ls_R_factor_all          0.2031
_refine_ls_R_factor_gt           0.1495
_refine_ls_restrained_S_all      1.400
_refine_ls_shift/su_max          0.000
_refine_ls_shift/su_mean         0.000
_refine_ls_structure_factor_coef Fsqd
_refine_ls_weighting_details     
'w=1/[\s^2^(Fo^2^)+(0.2000P)^2^] where P=(Fo^2^+2Fc^2^)/3'
_refine_ls_weighting_scheme      calc
_refine_ls_wR_factor_gt          0.4104
_refine_ls_wR_factor_ref         0.4690
_refine_special_details          
;
 ?
;
_olex2_refinement_description    
;
1. Fixed Uiso
 At 1.2 times of:
  All C(H) groups, All C(H,H) groups, All N(H) groups
 At 1.5 times of:
  All C(H,H,H) groups
2. Restrained distances
 C64-C63 = C56-C55B = C56-C55A = C40-C39
 1.46 with sigma of 0.001
 C39-C38 = C38-C37 = C55B-C54 = C55A-C54 = C63-C62
 1.5 with sigma of 0.001
 C61-C63
 2.425 with sigma of 0.001
 C53-C55B
 2.425 with sigma of 0.001
 C53-C55A
 2.425 with sigma of 0.001
 C37-C39
 2.425 with sigma of 0.001
 C56-C54
 2.425 with sigma of 0.02
 C40-C38
 2.425 with sigma of 0.001
3. Uiso/Uaniso restraints and constraints
Uiso(C37) = Uiso(C38) = Uiso(C39) = Uiso(C40) = Uiso(C64) = Uiso(C63) =
Uiso(C62) = Uiso(C61) = Uiso(C53) = Uiso(C54) = Uiso(C55B) = Uiso(C55A) =
Uiso(C56)
4. Others
 Sof(C55A)=1-FVAR(1)
 Sof(C55B)=FVAR(1)
5.a Secondary CH2 refined with riding coordinates:
 C17(H17A,H17B), C60(H60A,H60B), C52(H52A,H52B), C51(H51A,H51B), C1(H1A,H1B),
 C50(H50A,H50B), C59(H59A,H59B), C45(H45A,H45B), C36(H36A,H36B), C35(H35A,H35B),
  C44(H44A,H44B), C46(H46A,H46B), C47(H47A,H47B), C34(H34A,H34B), C58(H58A,
 H58B), C43(H43A,H43B)
5.b Aromatic/amide H refined with riding coordinates:
 N2(H2), N3(H3), N4(H4), C16(H16), N1(H1), C4(H4A), C20(H20), C5(H5), C12(H12),
  C9(H9), C11(H11), C10(H10), C31(H31), C32(H32), C24(H24), C26(H26), C27(H27),
 C25(H25), C42(H42)
5.c Idealised Me refined as rotating group:
 C49(H49A,H49B,H49C), C33(H33A,H33B,H33C), C48(H48A,H48B,H48C), C57(H57A,H57B,
 H57C)
5.d :
 C41(H41)
;
_atom_sites_solution_hydrogens   geom
_atom_sites_solution_primary     ?
_atom_sites_solution_secondary   ?
loop_
_atom_site_label
_atom_site_type_symbol
_atom_site_fract_x
_atom_site_fract_y
_atom_site_fract_z
_atom_site_U_iso_or_equiv
_atom_site_adp_type
_atom_site_occupancy
_atom_site_site_symmetry_order
_atom_site_calc_flag
_atom_site_refinement_flags_posn
_atom_site_refinement_flags_adp
_atom_site_refinement_flags_occupancy
_atom_site_disorder_assembly
_atom_site_disorder_group
S2 S 0.46518(15) -0.63233(16) 0.84238(8) 0.1209(6) Uani 1 1 d . . . . .
S1 S 0.2227(3) 0.0942(2) 0.92366(13) 0.1738(12) Uani 1 1 d . . . . .
O9 O 0.4757(4) -0.6649(4) 0.7830(2) 0.1267(14) Uani 1 1 d . . . . .
O10 O 0.2184(4) -0.5699(4) 0.7530(2) 0.1320(15) Uani 1 1 d . . . . .
O4 O 0.3769(6) -0.0163(4) 0.7832(2) 0.1491(18) Uani 1 1 d . . . . .
O6 O 0.4114(5) 0.2504(4) 0.4777(2) 0.1477(18) Uani 1 1 d . . . . .
N2 N 0.4344(5) 0.1389(4) 0.7517(3) 0.1191(16) Uani 1 1 d . . . . .
H2 H 0.4616 0.1886 0.7633 0.143 Uiso 1 1 calc R . . . .
N3 N 0.2411(5) -0.6390(4) 0.8465(3) 0.1215(16) Uani 1 1 d . . . . .
H3 H 0.2174 -0.6785 0.8747 0.146 Uiso 1 1 calc R . . . .
O5 O 0.3157(6) -0.0870(4) 0.6090(3) 0.159(2) Uani 1 1 d . . . . .
O8 O 0.5243(5) -0.5513(5) 0.8487(3) 0.1560(19) Uani 1 1 d . . . . .
N6 N 0.4540(6) -0.3648(4) 0.6868(3) 0.1326(19) Uani 1 1 d . . . . .
O7 O 0.4910(5) -0.7243(5) 0.8838(2) 0.1531(19) Uani 1 1 d . . . . .
N4 N 0.1620(5) -0.7248(5) 0.7854(3) 0.1273(18) Uani 1 1 d . . . . .
H4 H 0.1497 -0.7641 0.8164 0.153 Uiso 1 1 calc R . . . .
C6 C 0.4016(5) 0.1611(5) 0.5708(3) 0.1060(17) Uani 1 1 d . . . . .
C15 C 0.3760(5) 0.0738(4) 0.6054(3) 0.0980(15) Uani 1 1 d . . . . .
C3 C 0.4220(5) 0.1408(5) 0.6918(3) 0.1079(17) Uani 1 1 d . . . . .
C16 C 0.3869(5) 0.0648(5) 0.6645(3) 0.1141(19) Uani 1 1 d . . . . .
H16 H 0.3701 0.0060 0.6867 0.137 Uiso 1 1 calc R . . . .
N1 N 0.4134(5) 0.0911(5) 0.8495(3) 0.1363(19) Uani 1 1 d . . . . .
H1 H 0.4437 0.1429 0.8550 0.164 Uiso 1 1 calc R . . . .
C13 C 0.3232(5) 0.0025(4) 0.5161(3) 0.1116(18) Uani 1 1 d . . . . .
C18 C 0.2094(5) -0.6392(5) 0.7928(4) 0.122(2) Uani 1 1 d . . . . .
C8 C 0.3501(5) 0.0896(5) 0.4809(3) 0.1088(17) Uani 1 1 d . . . . .
C14 C 0.3374(6) -0.0081(5) 0.5779(4) 0.1173(19) Uani 1 1 d . . . . .
C4 C 0.4468(6) 0.2284(5) 0.6574(3) 0.1173(19) Uani 1 1 d . . . . .
H4A H 0.4705 0.2812 0.6745 0.141 Uiso 1 1 calc R . . . .
O2 O 0.2238(7) 0.1974(5) 0.9391(3) 0.196(3) Uani 1 1 d . . . . .
N5 N 0.8107(5) -0.7431(6) 0.9455(3) 0.141(2) Uani 1 1 d . . . . .
C19 C 0.1327(5) -0.7532(5) 0.7338(4) 0.125(2) Uani 1 1 d . . . . .
C2 C 0.4063(6) 0.0631(6) 0.7946(4) 0.125(2) Uani 1 1 d . . . . .
C7 C 0.3899(5) 0.1711(5) 0.5082(3) 0.1129(18) Uani 1 1 d . . . . .
C17 C 0.3152(6) -0.5721(6) 0.8566(3) 0.126(2) Uani 1 1 d . . . . .
H17A H 0.3009 -0.5532 0.8970 0.151 Uiso 1 1 calc R . . . .
H17B H 0.2950 -0.5061 0.8320 0.151 Uiso 1 1 calc R . . . .
C20 C 0.1297(6) -0.6927(5) 0.6801(4) 0.128(2) Uani 1 1 d . . . . .
H20 H 0.1480 -0.6265 0.6778 0.154 Uiso 1 1 calc R . . . .
C5 C 0.4360(6) 0.2359(5) 0.5985(3) 0.118(2) Uani 1 1 d . . . . .
H5 H 0.4528 0.2947 0.5762 0.141 Uiso 1 1 calc R . . . .
C21 C 0.1007(6) -0.7286(6) 0.6317(4) 0.131(2) Uani 1 1 d . . . . .
O1 O 0.1956(8) 0.0261(6) 0.9735(4) 0.226(4) Uani 1 1 d . . . . .
C12 C 0.2838(7) -0.0728(5) 0.4877(4) 0.134(2) Uani 1 1 d . . . . .
H12 H 0.2654 -0.1309 0.5099 0.161 Uiso 1 1 calc R . . . .
C30 C 0.0714(6) -0.8242(7) 0.6311(5) 0.139(3) Uani 1 1 d . . . . .
O12 O 0.0089(8) -0.9507(7) 0.5836(4) 0.221(4) Uani 1 1 d . . . . .
C9 C 0.3391(6) 0.0961(6) 0.4214(4) 0.130(2) Uani 1 1 d . . . . .
H9 H 0.3577 0.1528 0.3979 0.156 Uiso 1 1 calc R . . . .
C11 C 0.2717(7) -0.0641(7) 0.4300(5) 0.143(3) Uani 1 1 d . . . . .
H11 H 0.2438 -0.1147 0.4132 0.172 Uiso 1 1 calc R . . . .
C53 C 0.4130(13) -0.3447(13) 0.6228(6) 0.247(2) Uiso 1 1 d D . . . .
C60 C 0.3504(9) -0.3585(7) 0.7315(4) 0.155(3) Uani 1 1 d . . . . .
H60A H 0.3163 -0.4179 0.7274 0.186 Uiso 1 1 calc R . . . .
H60B H 0.3775 -0.3667 0.7704 0.186 Uiso 1 1 calc R . . . .
C23 C 0.0755(7) -0.7013(8) 0.5222(6) 0.157(3) Uani 1 1 d . . . . .
C10 C 0.3000(7) 0.0180(7) 0.3963(4) 0.138(2) Uani 1 1 d . . . . .
H10 H 0.2936 0.0228 0.3562 0.166 Uiso 1 1 calc R . . . .
C61 C 0.5298(11) -0.4733(11) 0.6989(8) 0.247(2) Uiso 1 1 d D . . . .
C31 C 0.0747(7) -0.8869(8) 0.6850(6) 0.157(3) Uani 1 1 d . . . . .
H31 H 0.0565 -0.9531 0.6866 0.188 Uiso 1 1 calc R . . . .
C22 C 0.0993(9) -0.6615(7) 0.5762(6) 0.170(4) Uani 1 1 d . . . . .
O11 O 0.1208(10) -0.5731(5) 0.5739(4) 0.236(5) Uani 1 1 d . . . . .
C28 C 0.0436(7) -0.8044(9) 0.5268(7) 0.161(4) Uani 1 1 d . . . . .
C32 C 0.1039(7) -0.8528(6) 0.7343(5) 0.151(3) Uani 1 1 d . . . . .
H32 H 0.1048 -0.8959 0.7689 0.181 Uiso 1 1 calc R . . . .
C52 C 0.5154(8) -0.2772(6) 0.6931(4) 0.139(3) Uani 1 1 d . . . . .
H52A H 0.5844 -0.2879 0.6659 0.167 Uiso 1 1 calc R . . . .
H52B H 0.4644 -0.2084 0.6818 0.167 Uiso 1 1 calc R . . . .
C29 C 0.0425(7) -0.8644(9) 0.5807(6) 0.158(3) Uani 1 1 d . . . . .
C51 C 0.5506(9) -0.2721(6) 0.7526(4) 0.151(3) Uani 1 1 d . . . . .
H51A H 0.5879 -0.3437 0.7680 0.181 Uiso 1 1 calc R . . . .
H51B H 0.4825 -0.2437 0.7786 0.181 Uiso 1 1 calc R . . . .
C1 C 0.3671(8) 0.0292(7) 0.8997(4) 0.160(3) Uani 1 1 d . . . . .
H1A H 0.4163 0.0207 0.9317 0.192 Uiso 1 1 calc R . . . .
H1B H 0.3691 -0.0418 0.8881 0.192 Uiso 1 1 calc R . . . .
C50 C 0.6359(9) -0.1989(7) 0.7495(5) 0.160(3) Uani 1 1 d . . . . .
H50A H 0.7052 -0.2286 0.7246 0.192 Uiso 1 1 calc R . . . .
H50B H 0.5995 -0.1281 0.7328 0.192 Uiso 1 1 calc R . . . .
C24 C 0.0779(11) -0.6465(9) 0.4701(7) 0.190(4) Uani 1 1 d . . . . .
H24 H 0.0948 -0.5797 0.4686 0.228 Uiso 1 1 calc R . . . .
C59 C 0.2576(10) -0.2551(9) 0.7260(5) 0.187(4) Uani 1 1 d . . . . .
H59A H 0.2322 -0.2428 0.6867 0.224 Uiso 1 1 calc R . . . .
H59B H 0.2871 -0.1950 0.7344 0.224 Uiso 1 1 calc R . . . .
C45 C 0.8521(9) -0.8393(9) 0.9100(5) 0.172(3) Uani 1 1 d . . . . .
H45A H 0.9324 -0.8437 0.8955 0.207 Uiso 1 1 calc R . . . .
H45B H 0.8514 -0.9028 0.9358 0.207 Uiso 1 1 calc R . . . .
C26 C 0.0241(12) -0.7787(15) 0.4241(8) 0.208(6) Uani 1 1 d . . . . .
H26 H 0.0025 -0.8013 0.3906 0.250 Uiso 1 1 calc R . . . .
C27 C 0.0219(9) -0.8418(12) 0.4750(8) 0.185(5) Uani 1 1 d . . . . .
H27 H 0.0061 -0.9088 0.4751 0.222 Uiso 1 1 calc R . . . .
C36 C 0.7835(8) -0.6405(9) 0.9089(5) 0.169(3) Uani 1 1 d . . . . .
H36A H 0.7165 -0.6387 0.8878 0.203 Uiso 1 1 calc R . . . .
H36B H 0.7614 -0.5819 0.9347 0.203 Uiso 1 1 calc R . . . .
C25 C 0.0575(13) -0.6811(12) 0.4203(7) 0.228(7) Uani 1 1 d . . . . .
H25 H 0.0651 -0.6426 0.3846 0.274 Uiso 1 1 calc R . . . .
C35 C 0.8783(10) -0.6208(10) 0.8660(5) 0.185(4) Uani 1 1 d . . . . .
H35A H 0.9029 -0.6795 0.8402 0.221 Uiso 1 1 calc R . . . .
H35B H 0.9445 -0.6176 0.8864 0.221 Uiso 1 1 calc R . . . .
C54 C 0.3521(14) -0.4278(13) 0.6027(5) 0.247(2) Uiso 1 1 d D . . . .
C62 C 0.6449(15) -0.4987(10) 0.6577(7) 0.247(2) Uiso 1 1 d D . . . .
C37 C 0.9078(13) -0.7632(11) 0.9822(5) 0.247(2) Uiso 1 1 d D . . . .
C44 C 0.6950(9) -0.7529(12) 0.9821(5) 0.216(6) Uani 1 1 d . . . . .
H44A H 0.6459 -0.7657 0.9537 0.259 Uiso 1 1 calc R . . . .
H44B H 0.7163 -0.8196 1.0060 0.259 Uiso 1 1 calc R . . . .
C46 C 0.7860(11) -0.8426(11) 0.8599(7) 0.209(5) Uani 1 1 d . . . . .
H46A H 0.7841 -0.7781 0.8345 0.250 Uiso 1 1 calc R . . . .
H46B H 0.7064 -0.8418 0.8742 0.250 Uiso 1 1 calc R . . . .
C47 C 0.8342(11) -0.9389(11) 0.8244(7) 0.211(5) Uani 1 1 d . . . . .
H47A H 0.8246 -1.0034 0.8473 0.253 Uiso 1 1 calc R . . . .
H47B H 0.9167 -0.9464 0.8142 0.253 Uiso 1 1 calc R . . . .
C34 C 0.8354(13) -0.5134(11) 0.8292(7) 0.218(5) Uani 1 1 d . . . . .
H34A H 0.7725 -0.5209 0.8075 0.261 Uiso 1 1 calc R . . . .
H34B H 0.8024 -0.4581 0.8564 0.261 Uiso 1 1 calc R . . . .
C58 C 0.1576(19) -0.2673(16) 0.7701(10) 0.373(18) Uani 1 1 d . . . . .
H58A H 0.1302 -0.3293 0.7627 0.448 Uiso 1 1 calc R . . . .
H58B H 0.1820 -0.2764 0.8096 0.448 Uiso 1 1 calc R . . . .
C49 C 0.6672(12) -0.1908(10) 0.8076(6) 0.209(5) Uani 1 1 d . . . . .
H49A H 0.6532 -0.1165 0.8153 0.313 Uiso 1 1 calc GR . . . .
H49B H 0.7482 -0.2253 0.8103 0.313 Uiso 1 1 calc GR . . . .
H49C H 0.6211 -0.2254 0.8357 0.313 Uiso 1 1 calc GR . . . .
C33 C 0.9156(14) -0.4753(13) 0.7892(9) 0.279(9) Uani 1 1 d . . . . .
H33A H 0.8742 -0.4221 0.7619 0.418 Uiso 1 1 calc GR . . . .
H33B H 0.9639 -0.5340 0.7683 0.418 Uiso 1 1 calc GR . . . .
H33C H 0.9633 -0.4440 0.8100 0.418 Uiso 1 1 calc GR . . . .
C48 C 0.7704(15) -0.9258(14) 0.7683(8) 0.254(7) Uani 1 1 d . . . . .
H48A H 0.7910 -0.8696 0.7426 0.381 Uiso 1 1 calc GR . . . .
H48B H 0.6879 -0.9078 0.7782 0.381 Uiso 1 1 calc GR . . . .
H48C H 0.7926 -0.9919 0.7491 0.381 Uiso 1 1 calc GR . . . .
O3 O 0.1550(6) 0.1051(7) 0.8738(4) 0.194(3) Uani 1 1 d . . . . .
C43 C 0.6282(14) -0.6886(17) 1.0152(7) 0.301(11) Uani 1 1 d . . . . .
H43A H 0.6017 -0.6218 0.9921 0.361 Uiso 1 1 calc R . . . .
H43B H 0.6746 -0.6740 1.0443 0.361 Uiso 1 1 calc R . . . .
C57 C 0.074(2) -0.177(2) 0.7632(10) 0.389(17) Uani 1 1 d . . . . .
H57A H 0.1001 -0.1297 0.7334 0.583 Uiso 1 1 calc GR . . . .
H57B H 0.0554 -0.1423 0.7994 0.583 Uiso 1 1 calc GR . . . .
H57C H 0.0055 -0.1941 0.7518 0.583 Uiso 1 1 calc GR . . . .
C42 C 0.5241(16) -0.7149(18) 1.0469(10) 0.338(16) Uani 1 1 d . . . . .
H42 H 0.5314 -0.7732 1.0743 0.406 Uiso 1 1 calc R . . . .
C63 C 0.6980(11) -0.6158(10) 0.6713(7) 0.247(2) Uiso 1 1 d D . . . .
C64 C 0.8126(11) -0.6420(14) 0.6394(7) 0.247(2) Uiso 1 1 d D . . . .
C55B C 0.3920(15) -0.438(2) 0.5391(6) 0.247(2) Uiso 0.08(2) 1 d D . P A 1
C56 C 0.3059(12) -0.4597(11) 0.5041(6) 0.247(2) Uiso 1 1 d D . . . .
C55A C 0.3071(13) -0.3800(11) 0.5452(5) 0.247(2) Uiso 0.92(2) 1 d D . P A 2
C39 C 0.9993(11) -0.7262(8) 1.0649(5) 0.247(2) Uiso 1 1 d D . . . .
C40 C 1.0129(12) -0.6408(10) 1.0992(6) 0.247(2) Uiso 1 1 d D . . . .
C38 C 0.8985(9) -0.6848(9) 1.0279(6) 0.247(2) Uiso 1 1 d D . . . .
C41 C 0.442(2) -0.667(2) 1.0380(11) 0.314(11) Uani 1 1 d . . . . .
H41 H 0.3686 -0.6242 1.0302 0.376 Uiso 1 1 calc R . . . .

loop_
_atom_site_aniso_label
_atom_site_aniso_U_11
_atom_site_aniso_U_22
_atom_site_aniso_U_33
_atom_site_aniso_U_23
_atom_site_aniso_U_13
_atom_site_aniso_U_12
S2 0.1173(11) 0.1350(13) 0.1155(13) 0.0033(10) -0.0097(8) -0.0440(10)
S1 0.192(2) 0.1343(18) 0.167(2) 0.0372(15) 0.0587(18) -0.0329(15)
O9 0.134(3) 0.130(3) 0.121(3) -0.012(3) 0.012(2) -0.048(3)
O10 0.138(3) 0.108(3) 0.161(4) 0.024(3) -0.032(3) -0.053(3)
O4 0.198(5) 0.095(3) 0.145(4) 0.012(3) 0.015(3) -0.036(3)
O6 0.184(5) 0.130(3) 0.144(4) 0.018(3) 0.006(3) -0.084(4)
N2 0.128(4) 0.098(3) 0.126(4) -0.004(3) 0.015(3) -0.029(3)
N3 0.112(3) 0.113(4) 0.139(5) 0.012(3) 0.002(3) -0.038(3)
O5 0.232(6) 0.087(3) 0.169(5) 0.009(3) -0.012(4) -0.069(3)
O8 0.150(4) 0.193(5) 0.151(4) -0.011(4) -0.018(3) -0.089(4)
N6 0.180(5) 0.075(3) 0.140(4) 0.013(3) 0.006(4) -0.038(3)
O7 0.136(4) 0.174(5) 0.140(4) 0.028(4) -0.031(3) -0.028(3)
N4 0.115(4) 0.107(4) 0.161(5) 0.018(3) -0.008(3) -0.040(3)
C6 0.097(3) 0.093(4) 0.122(5) 0.001(3) 0.018(3) -0.028(3)
C15 0.096(3) 0.075(3) 0.118(5) -0.002(3) 0.014(3) -0.022(2)
C3 0.109(4) 0.089(3) 0.119(5) -0.005(3) 0.021(3) -0.025(3)
C16 0.108(4) 0.085(3) 0.142(6) 0.001(3) 0.021(3) -0.025(3)
N1 0.150(5) 0.126(4) 0.122(5) 0.013(4) 0.013(3) -0.029(4)
C13 0.096(3) 0.080(3) 0.151(6) -0.008(3) 0.009(3) -0.015(3)
C18 0.099(4) 0.096(4) 0.169(7) 0.017(4) -0.013(4) -0.030(3)
C8 0.094(3) 0.095(4) 0.130(5) -0.001(3) 0.007(3) -0.018(3)
C14 0.119(4) 0.078(3) 0.148(6) 0.004(3) 0.011(4) -0.024(3)
C4 0.125(4) 0.100(4) 0.129(5) 0.003(3) 0.019(4) -0.046(3)
O2 0.244(7) 0.127(4) 0.183(6) 0.025(4) 0.077(5) -0.029(4)
N5 0.118(4) 0.158(6) 0.139(5) 0.013(4) -0.024(3) -0.021(4)
C19 0.090(4) 0.095(4) 0.191(8) 0.000(5) 0.001(4) -0.031(3)
C2 0.135(5) 0.090(4) 0.132(6) 0.016(4) 0.018(4) -0.012(4)
C7 0.106(4) 0.103(4) 0.130(5) -0.002(3) 0.018(3) -0.038(3)
C17 0.130(5) 0.117(5) 0.128(5) -0.002(4) 0.005(4) -0.032(4)
C20 0.104(4) 0.088(4) 0.194(8) -0.002(5) -0.022(4) -0.024(3)
C5 0.127(4) 0.100(4) 0.133(6) -0.003(4) 0.024(4) -0.057(4)
C21 0.097(4) 0.091(4) 0.203(8) -0.009(5) -0.024(4) -0.014(3)
O1 0.274(8) 0.162(5) 0.209(7) 0.060(5) 0.083(6) -0.058(6)
C12 0.149(6) 0.082(4) 0.173(8) -0.016(4) -0.002(5) -0.035(4)
C30 0.098(4) 0.124(6) 0.202(9) -0.038(6) -0.012(5) -0.031(4)
O12 0.207(7) 0.188(6) 0.306(11) -0.064(7) -0.010(6) -0.106(6)
C9 0.128(5) 0.125(5) 0.139(6) -0.002(4) 0.006(4) -0.044(4)
C11 0.150(6) 0.129(6) 0.161(8) -0.033(5) -0.004(5) -0.050(5)
C60 0.208(8) 0.121(5) 0.140(6) 0.018(4) 0.030(6) -0.075(6)
C23 0.131(6) 0.124(6) 0.208(10) -0.037(7) -0.052(6) 0.003(5)
C10 0.133(5) 0.135(6) 0.143(6) -0.013(5) -0.003(4) -0.030(5)
C31 0.128(6) 0.130(6) 0.228(11) -0.031(7) 0.005(6) -0.061(5)
C22 0.183(8) 0.097(5) 0.225(11) -0.016(6) -0.073(7) -0.001(5)
O11 0.394(13) 0.106(4) 0.229(8) 0.019(4) -0.135(8) -0.068(6)
C28 0.102(5) 0.143(8) 0.235(12) -0.067(8) -0.034(6) 0.002(5)
C32 0.124(5) 0.110(5) 0.219(10) 0.006(6) 0.015(5) -0.048(4)
C52 0.166(6) 0.094(4) 0.151(7) 0.020(4) 0.013(5) -0.037(4)
C29 0.112(5) 0.140(7) 0.223(11) -0.028(8) -0.012(6) -0.029(5)
C51 0.197(8) 0.100(4) 0.155(7) 0.011(4) -0.015(6) -0.043(5)
C1 0.190(8) 0.127(6) 0.136(6) 0.028(5) 0.006(5) -0.010(5)
C50 0.194(8) 0.121(6) 0.168(8) 0.000(5) -0.014(6) -0.046(6)
C24 0.229(11) 0.130(7) 0.206(11) -0.028(8) -0.074(9) -0.009(7)
C59 0.199(9) 0.175(9) 0.173(9) 0.012(7) 0.049(7) -0.053(8)
C45 0.162(7) 0.151(8) 0.191(9) 0.017(7) -0.010(7) -0.027(6)
C26 0.183(10) 0.196(14) 0.234(15) -0.087(12) -0.065(10) 0.018(9)
C27 0.132(6) 0.184(11) 0.242(13) -0.073(11) -0.032(8) -0.016(7)
C36 0.147(7) 0.184(9) 0.179(9) -0.044(7) 0.004(6) -0.041(6)
C25 0.260(15) 0.168(11) 0.228(14) -0.053(10) -0.095(11) 0.042(10)
C35 0.175(8) 0.190(10) 0.193(10) -0.029(8) 0.010(7) -0.059(8)
C44 0.128(7) 0.308(17) 0.176(9) -0.021(10) -0.007(6) 0.009(8)
C46 0.187(10) 0.180(11) 0.265(15) 0.002(10) -0.057(10) -0.047(9)
C47 0.164(9) 0.198(11) 0.272(16) -0.060(11) 0.010(9) -0.042(8)
C34 0.233(13) 0.186(11) 0.239(14) -0.002(10) 0.007(11) -0.076(10)
C58 0.34(2) 0.233(17) 0.39(3) 0.116(18) 0.19(2) 0.082(17)
C49 0.232(12) 0.173(10) 0.227(13) -0.009(9) -0.044(10) -0.052(9)
C33 0.214(13) 0.195(13) 0.39(3) -0.006(15) 0.071(15) -0.030(11)
C48 0.250(16) 0.249(16) 0.29(2) -0.044(14) -0.039(14) -0.098(13)
O3 0.176(6) 0.209(7) 0.190(7) 0.056(5) 0.015(5) -0.069(5)
C43 0.200(13) 0.38(3) 0.244(16) 0.059(16) 0.077(12) 0.011(15)
C57 0.42(4) 0.32(3) 0.33(3) 0.10(2) 0.13(3) -0.02(3)
C42 0.211(14) 0.30(2) 0.36(3) 0.152(19) 0.116(17) 0.078(15)
C41 0.27(2) 0.32(3) 0.34(3) 0.04(2) -0.05(2) -0.04(2)

_geom_special_details            
;
 All esds (except the esd in the dihedral angle between two l.s. planes)
 are estimated using the full covariance matrix.  The cell esds are taken
 into account individually in the estimation of esds in distances, angles
 and torsion angles; correlations between esds in cell parameters are only
 used when they are defined by crystal symmetry.  An approximate (isotropic)
 treatment of cell esds is used for estimating esds involving l.s. planes.
;
loop_
_geom_bond_atom_site_label_1
_geom_bond_atom_site_label_2
_geom_bond_distance
_geom_bond_site_symmetry_2
_geom_bond_publ_flag
S2 O9 1.449(5) . ?
S2 O8 1.426(6) . ?
S2 O7 1.444(6) . ?
S2 C17 1.769(7) . ?
S1 O2 1.412(8) . ?
S1 O1 1.443(6) . ?
S1 C1 1.768(9) . ?
S1 O3 1.445(9) . ?
O10 C18 1.237(8) . ?
O4 C2 1.220(9) . ?
O6 C7 1.255(7) . ?
N2 H2 0.8600 . ?
N2 C3 1.399(8) . ?
N2 C2 1.404(8) . ?
N3 H3 0.8600 . ?
N3 C18 1.329(9) . ?
N3 C17 1.430(9) . ?
O5 C14 1.257(8) . ?
N6 C53 1.577(12) . ?
N6 C60 1.518(10) . ?
N6 C61 1.481(13) . ?
N6 C52 1.518(9) . ?
N4 H4 0.8600 . ?
N4 C18 1.391(9) . ?
N4 C19 1.375(10) . ?
C6 C15 1.400(8) . ?
C6 C7 1.454(9) . ?
C6 C5 1.366(9) . ?
C15 C16 1.372(9) . ?
C15 C14 1.466(9) . ?
C3 C16 1.378(9) . ?
C3 C4 1.399(8) . ?
C16 H16 0.9300 . ?
N1 H1 0.8600 . ?
N1 C2 1.361(10) . ?
N1 C1 1.486(10) . ?
C13 C8 1.412(9) . ?
C13 C14 1.439(10) . ?
C13 C12 1.413(10) . ?
C8 C7 1.467(9) . ?
C8 C9 1.381(10) . ?
C4 H4A 0.9300 . ?
C4 C5 1.369(10) . ?
N5 C45 1.496(13) . ?
N5 C36 1.485(12) . ?
N5 C37 1.458(12) . ?
N5 C44 1.570(14) . ?
C19 C20 1.401(11) . ?
C19 C32 1.410(10) . ?
C17 H17A 0.9700 . ?
C17 H17B 0.9700 . ?
C20 H20 0.9300 . ?
C20 C21 1.351(11) . ?
C5 H5 0.9300 . ?
C21 C30 1.366(11) . ?
C21 C22 1.477(14) . ?
C12 H12 0.9300 . ?
C12 C11 1.342(12) . ?
C30 C31 1.417(13) . ?
C30 C29 1.418(14) . ?
O12 C29 1.269(12) . ?
C9 H9 0.9300 . ?
C9 C10 1.399(11) . ?
C11 H11 0.9300 . ?
C11 C10 1.350(12) . ?
C53 C54 1.562(18) . ?
C60 H60A 0.9700 . ?
C60 H60B 0.9700 . ?
C60 C59 1.505(13) . ?
C23 C22 1.466(14) . ?
C23 C28 1.465(15) . ?
C23 C24 1.338(15) . ?
C10 H10 0.9300 . ?
C61 C62 1.567(19) . ?
C31 H31 0.9300 . ?
C31 C32 1.359(13) . ?
C22 O11 1.227(11) . ?
C28 C29 1.404(15) . ?
C28 C27 1.395(15) . ?
C32 H32 0.9300 . ?
C52 H52A 0.9700 . ?
C52 H52B 0.9700 . ?
C52 C51 1.485(11) . ?
C51 H51A 0.9700 . ?
C51 H51B 0.9700 . ?
C51 C50 1.546(12) . ?
C1 H1A 0.9700 . ?
C1 H1B 0.9700 . ?
C50 H50A 0.9700 . ?
C50 H50B 0.9700 . ?
C50 C49 1.442(14) . ?
C24 H24 0.9300 . ?
C24 C25 1.332(16) . ?
C59 H59A 0.9700 . ?
C59 H59B 0.9700 . ?
C59 C58 1.516(18) . ?
C45 H45A 0.9700 . ?
C45 H45B 0.9700 . ?
C45 C46 1.470(15) . ?
C26 H26 0.9300 . ?
C26 C27 1.367(19) . ?
C26 C25 1.41(2) . ?
C27 H27 0.9300 . ?
C36 H36A 0.9700 . ?
C36 H36B 0.9700 . ?
C36 C35 1.481(14) . ?
C25 H25 0.9300 . ?
C35 H35A 0.9700 . ?
C35 H35B 0.9700 . ?
C35 C34 1.554(17) . ?
C54 C55B 1.5001(10) . ?
C54 C55A 1.5003(10) . ?
C62 C63 1.5003(10) . ?
C37 C38 1.4995(10) . ?
C44 H44A 0.9700 . ?
C44 H44B 0.9700 . ?
C44 C43 1.249(18) . ?
C46 H46A 0.9700 . ?
C46 H46B 0.9700 . ?
C46 C47 1.505(17) . ?
C47 H47A 0.9700 . ?
C47 H47B 0.9700 . ?
C47 C48 1.538(19) . ?
C34 H34A 0.9700 . ?
C34 H34B 0.9700 . ?
C34 C33 1.409(17) . ?
C58 H58A 0.9700 . ?
C58 H58B 0.9700 . ?
C58 C57 1.34(2) . ?
C49 H49A 0.9600 . ?
C49 H49B 0.9600 . ?
C49 H49C 0.9600 . ?
C33 H33A 0.9600 . ?
C33 H33B 0.9600 . ?
C33 H33C 0.9600 . ?
C48 H48A 0.9600 . ?
C48 H48B 0.9600 . ?
C48 H48C 0.9600 . ?
C43 H43A 0.9700 . ?
C43 H43B 0.9700 . ?
C43 C42 1.47(2) . ?
C57 H57A 0.9600 . ?
C57 H57B 0.9600 . ?
C57 H57C 0.9600 . ?
C42 H42 0.9300 . ?
C42 C41 1.05(2) . ?
C63 C64 1.4597(10) . ?
C55B C56 1.4599(10) . ?
C56 C55A 1.4599(10) . ?
C39 C40 1.4602(10) . ?
C39 C38 1.5006(10) . ?
C41 H41 0.9300 . ?

loop_
_geom_angle_atom_site_label_1
_geom_angle_atom_site_label_2
_geom_angle_atom_site_label_3
_geom_angle
_geom_angle_site_symmetry_1
_geom_angle_site_symmetry_3
_geom_angle_publ_flag
O9 S2 C17 104.4(3) . . ?
O8 S2 O9 113.3(3) . . ?
O8 S2 O7 115.1(4) . . ?
O8 S2 C17 106.1(4) . . ?
O7 S2 O9 111.3(3) . . ?
O7 S2 C17 105.7(3) . . ?
O2 S1 O1 112.5(5) . . ?
O2 S1 C1 107.2(5) . . ?
O2 S1 O3 109.0(5) . . ?
O1 S1 C1 103.5(5) . . ?
O1 S1 O3 117.6(6) . . ?
O3 S1 C1 106.2(5) . . ?
C3 N2 H2 117.1 . . ?
C3 N2 C2 125.8(6) . . ?
C2 N2 H2 117.1 . . ?
C18 N3 H3 120.5 . . ?
C18 N3 C17 118.9(6) . . ?
C17 N3 H3 120.5 . . ?
C60 N6 C53 110.5(8) . . ?
C61 N6 C53 113.8(9) . . ?
C61 N6 C60 104.2(8) . . ?
C61 N6 C52 111.9(9) . . ?
C52 N6 C53 105.2(7) . . ?
C52 N6 C60 111.4(6) . . ?
C18 N4 H4 116.6 . . ?
C19 N4 H4 116.6 . . ?
C19 N4 C18 126.9(7) . . ?
C15 C6 C7 120.5(6) . . ?
C5 C6 C15 117.4(6) . . ?
C5 C6 C7 122.1(6) . . ?
C6 C15 C14 119.5(6) . . ?
C16 C15 C6 120.3(6) . . ?
C16 C15 C14 120.2(5) . . ?
N2 C3 C4 116.3(6) . . ?
C16 C3 N2 125.6(6) . . ?
C16 C3 C4 118.1(7) . . ?
C15 C16 C3 121.7(6) . . ?
C15 C16 H16 119.2 . . ?
C3 C16 H16 119.2 . . ?
C2 N1 H1 121.1 . . ?
C2 N1 C1 117.8(7) . . ?
C1 N1 H1 121.1 . . ?
C8 C13 C14 120.6(6) . . ?
C8 C13 C12 116.8(7) . . ?
C12 C13 C14 122.5(6) . . ?
O10 C18 N3 124.3(7) . . ?
O10 C18 N4 122.5(8) . . ?
N3 C18 N4 113.2(7) . . ?
C13 C8 C7 119.2(7) . . ?
C9 C8 C13 119.4(7) . . ?
C9 C8 C7 121.4(6) . . ?
O5 C14 C15 119.3(7) . . ?
O5 C14 C13 120.5(7) . . ?
C13 C14 C15 120.2(5) . . ?
C3 C4 H4A 120.3 . . ?
C5 C4 C3 119.5(7) . . ?
C5 C4 H4A 120.3 . . ?
C45 N5 C44 107.9(9) . . ?
C36 N5 C45 112.9(7) . . ?
C36 N5 C44 107.1(7) . . ?
C37 N5 C45 98.5(8) . . ?
C37 N5 C36 118.3(9) . . ?
C37 N5 C44 111.7(9) . . ?
N4 C19 C20 126.0(6) . . ?
N4 C19 C32 117.6(9) . . ?
C20 C19 C32 116.3(9) . . ?
O4 C2 N2 123.3(8) . . ?
O4 C2 N1 125.1(6) . . ?
N1 C2 N2 111.6(7) . . ?
O6 C7 C6 120.1(6) . . ?
O6 C7 C8 120.0(7) . . ?
C6 C7 C8 119.9(6) . . ?
S2 C17 H17A 108.8 . . ?
S2 C17 H17B 108.8 . . ?
N3 C17 S2 113.8(5) . . ?
N3 C17 H17A 108.8 . . ?
N3 C17 H17B 108.8 . . ?
H17A C17 H17B 107.7 . . ?
C19 C20 H20 119.3 . . ?
C21 C20 C19 121.4(7) . . ?
C21 C20 H20 119.3 . . ?
C6 C5 C4 123.0(6) . . ?
C6 C5 H5 118.5 . . ?
C4 C5 H5 118.5 . . ?
C20 C21 C30 123.5(9) . . ?
C20 C21 C22 119.1(7) . . ?
C30 C21 C22 117.5(9) . . ?
C13 C12 H12 118.5 . . ?
C11 C12 C13 122.9(7) . . ?
C11 C12 H12 118.5 . . ?
C21 C30 C31 116.0(9) . . ?
C21 C30 C29 124.5(11) . . ?
C31 C30 C29 119.5(9) . . ?
C8 C9 H9 119.8 . . ?
C8 C9 C10 120.4(7) . . ?
C10 C9 H9 119.8 . . ?
C12 C11 H11 120.0 . . ?
C12 C11 C10 119.9(8) . . ?
C10 C11 H11 120.0 . . ?
C54 C53 N6 116.6(11) . . ?
N6 C60 H60A 108.8 . . ?
N6 C60 H60B 108.8 . . ?
H60A C60 H60B 107.7 . . ?
C59 C60 N6 113.9(6) . . ?
C59 C60 H60A 108.8 . . ?
C59 C60 H60B 108.8 . . ?
C28 C23 C22 117.4(12) . . ?
C24 C23 C22 123.1(11) . . ?
C24 C23 C28 119.4(11) . . ?
C9 C10 H10 119.8 . . ?
C11 C10 C9 120.4(8) . . ?
C11 C10 H10 119.8 . . ?
N6 C61 C62 113.6(12) . . ?
C30 C31 H31 119.1 . . ?
C32 C31 C30 121.8(8) . . ?
C32 C31 H31 119.1 . . ?
C23 C22 C21 120.3(9) . . ?
O11 C22 C21 121.0(10) . . ?
O11 C22 C23 118.7(11) . . ?
C29 C28 C23 120.5(10) . . ?
C27 C28 C23 116.9(14) . . ?
C27 C28 C29 122.5(12) . . ?
C19 C32 H32 119.4 . . ?
C31 C32 C19 121.1(10) . . ?
C31 C32 H32 119.4 . . ?
N6 C52 H52A 108.5 . . ?
N6 C52 H52B 108.5 . . ?
H52A C52 H52B 107.5 . . ?
C51 C52 N6 115.1(6) . . ?
C51 C52 H52A 108.5 . . ?
C51 C52 H52B 108.5 . . ?
O12 C29 C30 121.6(13) . . ?
O12 C29 C28 118.7(12) . . ?
C28 C29 C30 119.6(10) . . ?
C52 C51 H51A 109.8 . . ?
C52 C51 H51B 109.8 . . ?
C52 C51 C50 109.3(7) . . ?
H51A C51 H51B 108.3 . . ?
C50 C51 H51A 109.8 . . ?
C50 C51 H51B 109.8 . . ?
S1 C1 H1A 109.3 . . ?
S1 C1 H1B 109.3 . . ?
N1 C1 S1 111.6(5) . . ?
N1 C1 H1A 109.3 . . ?
N1 C1 H1B 109.3 . . ?
H1A C1 H1B 108.0 . . ?
C51 C50 H50A 109.8 . . ?
C51 C50 H50B 109.8 . . ?
H50A C50 H50B 108.2 . . ?
C49 C50 C51 109.5(9) . . ?
C49 C50 H50A 109.8 . . ?
C49 C50 H50B 109.8 . . ?
C23 C24 H24 117.8 . . ?
C25 C24 C23 124.4(13) . . ?
C25 C24 H24 117.8 . . ?
C60 C59 H59A 110.5 . . ?
C60 C59 H59B 110.5 . . ?
C60 C59 C58 106.4(10) . . ?
H59A C59 H59B 108.6 . . ?
C58 C59 H59A 110.5 . . ?
C58 C59 H59B 110.5 . . ?
N5 C45 H45A 108.1 . . ?
N5 C45 H45B 108.1 . . ?
H45A C45 H45B 107.3 . . ?
C46 C45 N5 116.6(9) . . ?
C46 C45 H45A 108.1 . . ?
C46 C45 H45B 108.1 . . ?
C27 C26 H26 118.5 . . ?
C27 C26 C25 122.9(13) . . ?
C25 C26 H26 118.5 . . ?
C28 C27 H27 120.4 . . ?
C26 C27 C28 119.2(14) . . ?
C26 C27 H27 120.4 . . ?
N5 C36 H36A 108.3 . . ?
N5 C36 H36B 108.3 . . ?
H36A C36 H36B 107.4 . . ?
C35 C36 N5 116.0(9) . . ?
C35 C36 H36A 108.3 . . ?
C35 C36 H36B 108.3 . . ?
C24 C25 C26 116.9(16) . . ?
C24 C25 H25 121.6 . . ?
C26 C25 H25 121.6 . . ?
C36 C35 H35A 109.6 . . ?
C36 C35 H35B 109.6 . . ?
C36 C35 C34 110.1(11) . . ?
H35A C35 H35B 108.2 . . ?
C34 C35 H35A 109.6 . . ?
C34 C35 H35B 109.6 . . ?
C55B C54 C53 104.7(9) . . ?
C55A C54 C53 104.7(9) . . ?
C63 C62 C61 104.4(10) . . ?
N5 C37 C38 116.3(8) . . ?
N5 C44 H44A 104.9 . . ?
N5 C44 H44B 104.9 . . ?
H44A C44 H44B 105.8 . . ?
C43 C44 N5 129.7(16) . . ?
C43 C44 H44A 104.9 . . ?
C43 C44 H44B 104.9 . . ?
C45 C46 H46A 108.7 . . ?
C45 C46 H46B 108.7 . . ?
C45 C46 C47 114.3(12) . . ?
H46A C46 H46B 107.6 . . ?
C47 C46 H46A 108.7 . . ?
C47 C46 H46B 108.7 . . ?
C46 C47 H47A 109.7 . . ?
C46 C47 H47B 109.7 . . ?
C46 C47 C48 109.9(13) . . ?
H47A C47 H47B 108.2 . . ?
C48 C47 H47A 109.7 . . ?
C48 C47 H47B 109.7 . . ?
C35 C34 H34A 107.6 . . ?
C35 C34 H34B 107.6 . . ?
H34A C34 H34B 107.0 . . ?
C33 C34 C35 119.0(14) . . ?
C33 C34 H34A 107.6 . . ?
C33 C34 H34B 107.6 . . ?
C59 C58 H58A 110.5 . . ?
C59 C58 H58B 110.5 . . ?
H58A C58 H58B 108.7 . . ?
C57 C58 C59 105.9(16) . . ?
C57 C58 H58A 110.5 . . ?
C57 C58 H58B 110.5 . . ?
C50 C49 H49A 109.5 . . ?
C50 C49 H49B 109.5 . . ?
C50 C49 H49C 109.5 . . ?
H49A C49 H49B 109.5 . . ?
H49A C49 H49C 109.5 . . ?
H49B C49 H49C 109.5 . . ?
C34 C33 H33A 109.5 . . ?
C34 C33 H33B 109.5 . . ?
C34 C33 H33C 109.5 . . ?
H33A C33 H33B 109.5 . . ?
H33A C33 H33C 109.5 . . ?
H33B C33 H33C 109.5 . . ?
C47 C48 H48A 109.5 . . ?
C47 C48 H48B 109.5 . . ?
C47 C48 H48C 109.5 . . ?
H48A C48 H48B 109.5 . . ?
H48A C48 H48C 109.5 . . ?
H48B C48 H48C 109.5 . . ?
C44 C43 H43A 107.1 . . ?
C44 C43 H43B 107.1 . . ?
C44 C43 C42 121(2) . . ?
H43A C43 H43B 106.8 . . ?
C42 C43 H43A 107.1 . . ?
C42 C43 H43B 107.1 . . ?
C58 C57 H57A 109.5 . . ?
C58 C57 H57B 109.5 . . ?
C58 C57 H57C 109.5 . . ?
H57A C57 H57B 109.5 . . ?
H57A C57 H57C 109.5 . . ?
H57B C57 H57C 109.5 . . ?
C43 C42 H42 120.5 . . ?
C41 C42 C43 119(2) . . ?
C41 C42 H42 120.5 . . ?
C64 C63 C62 107.3(14) . . ?
C56 C55B C54 113.8(10) . . ?
C56 C55A C54 113.8(10) . . ?
C40 C39 C38 109.95(11) . . ?
C37 C38 C39 107.86(10) . . ?
C42 C41 H41 180.0 . . ?

loop_
_geom_torsion_atom_site_label_1
_geom_torsion_atom_site_label_2
_geom_torsion_atom_site_label_3
_geom_torsion_atom_site_label_4
_geom_torsion
_geom_torsion_site_symmetry_1
_geom_torsion_site_symmetry_2
_geom_torsion_site_symmetry_3
_geom_torsion_site_symmetry_4
_geom_torsion_publ_flag
O9 S2 C17 N3 54.1(6) . . . . ?
N2 C3 C16 C15 179.3(5) . . . . ?
N2 C3 C4 C5 -179.6(6) . . . . ?
O8 S2 C17 N3 174.1(5) . . . . ?
N6 C53 C54 C55B -143.9(13) . . . . ?
N6 C53 C54 C55A 171.6(11) . . . . ?
N6 C60 C59 C58 175.0(15) . . . . ?
N6 C61 C62 C63 -171.7(12) . . . . ?
N6 C52 C51 C50 166.9(7) . . . . ?
O7 S2 C17 N3 -63.3(6) . . . . ?
N4 C19 C20 C21 179.4(6) . . . . ?
N4 C19 C32 C31 -179.6(7) . . . . ?
C6 C15 C16 C3 0.4(9) . . . . ?
C6 C15 C14 O5 179.3(6) . . . . ?
C6 C15 C14 C13 -1.5(8) . . . . ?
C15 C6 C7 O6 179.0(6) . . . . ?
C15 C6 C7 C8 0.5(8) . . . . ?
C15 C6 C5 C4 0.4(9) . . . . ?
C3 N2 C2 O4 6.7(11) . . . . ?
C3 N2 C2 N1 -171.8(6) . . . . ?
C3 C4 C5 C6 0.0(10) . . . . ?
C16 C15 C14 O5 -0.8(9) . . . . ?
C16 C15 C14 C13 178.4(5) . . . . ?
C16 C3 C4 C5 -0.2(9) . . . . ?
C13 C8 C7 O6 -178.3(6) . . . . ?
C13 C8 C7 C6 0.3(8) . . . . ?
C13 C8 C9 C10 0.9(10) . . . . ?
C13 C12 C11 C10 1.4(13) . . . . ?
C18 N3 C17 S2 -85.7(7) . . . . ?
C18 N4 C19 C20 -9.6(11) . . . . ?
C18 N4 C19 C32 169.8(6) . . . . ?
C8 C13 C14 O5 -178.5(6) . . . . ?
C8 C13 C14 C15 2.3(9) . . . . ?
C8 C13 C12 C11 0.0(10) . . . . ?
C8 C9 C10 C11 0.6(12) . . . . ?
C14 C15 C16 C3 -179.5(5) . . . . ?
C14 C13 C8 C7 -1.6(8) . . . . ?
C14 C13 C8 C9 178.0(6) . . . . ?
C14 C13 C12 C11 -179.2(7) . . . . ?
C4 C3 C16 C15 0.0(9) . . . . ?
O2 S1 C1 N1 -58.0(8) . . . . ?
N5 C45 C46 C47 177.7(10) . . . . ?
N5 C36 C35 C34 177.5(10) . . . . ?
N5 C37 C38 C39 173.7(11) . . . . ?
N5 C44 C43 C42 -178.5(14) . . . . ?
C19 N4 C18 O10 8.6(11) . . . . ?
C19 N4 C18 N3 -172.6(6) . . . . ?
C19 C20 C21 C30 0.6(11) . . . . ?
C19 C20 C21 C22 -179.8(7) . . . . ?
C2 N2 C3 C16 -4.2(10) . . . . ?
C2 N2 C3 C4 175.2(6) . . . . ?
C2 N1 C1 S1 -95.8(7) . . . . ?
C7 C6 C15 C16 -179.8(5) . . . . ?
C7 C6 C15 C14 0.1(8) . . . . ?
C7 C6 C5 C4 179.6(6) . . . . ?
C7 C8 C9 C10 -179.4(6) . . . . ?
C17 N3 C18 O10 -16.0(10) . . . . ?
C17 N3 C18 N4 165.3(5) . . . . ?
C20 C19 C32 C31 -0.1(11) . . . . ?
C20 C21 C30 C31 -1.0(11) . . . . ?
C20 C21 C30 C29 -178.9(7) . . . . ?
C20 C21 C22 C23 176.0(8) . . . . ?
C20 C21 C22 O11 -2.1(14) . . . . ?
C5 C6 C15 C16 -0.6(8) . . . . ?
C5 C6 C15 C14 179.3(5) . . . . ?
C5 C6 C7 O6 -0.1(9) . . . . ?
C5 C6 C7 C8 -178.7(6) . . . . ?
C21 C30 C31 C32 0.8(12) . . . . ?
C21 C30 C29 O12 -175.5(8) . . . . ?
C21 C30 C29 C28 0.4(12) . . . . ?
O1 S1 C1 N1 -177.1(8) . . . . ?
C12 C13 C8 C7 179.1(6) . . . . ?
C12 C13 C8 C9 -1.2(9) . . . . ?
C12 C13 C14 O5 0.7(10) . . . . ?
C12 C13 C14 C15 -178.6(6) . . . . ?
C12 C11 C10 C9 -1.7(13) . . . . ?
C30 C21 C22 C23 -4.4(12) . . . . ?
C30 C21 C22 O11 177.6(10) . . . . ?
C30 C31 C32 C19 -0.3(13) . . . . ?
C9 C8 C7 O6 2.1(10) . . . . ?
C9 C8 C7 C6 -179.4(6) . . . . ?
C53 N6 C60 C59 -55.0(11) . . . . ?
C53 N6 C61 C62 60.0(16) . . . . ?
C53 N6 C52 C51 173.4(8) . . . . ?
C53 C54 C55B C56 -147.9(11) . . . . ?
C53 C54 C55A C56 147.9(11) . . . . ?
C60 N6 C53 C54 -62.8(12) . . . . ?
C60 N6 C61 C62 -179.6(11) . . . . ?
C60 N6 C52 C51 53.6(9) . . . . ?
C60 C59 C58 C57 -177(2) . . . . ?
C23 C28 C29 C30 0.6(12) . . . . ?
C23 C28 C29 O12 176.6(8) . . . . ?
C23 C28 C27 C26 -4.1(14) . . . . ?
C23 C24 C25 C26 4(2) . . . . ?
C61 N6 C53 C54 53.9(15) . . . . ?
C61 N6 C60 C59 -177.6(10) . . . . ?
C61 N6 C52 C51 -62.5(11) . . . . ?
C61 C62 C63 C64 -173.5(13) . . . . ?
C31 C30 C29 O12 6.6(13) . . . . ?
C31 C30 C29 C28 -177.5(8) . . . . ?
C22 C21 C30 C31 179.5(7) . . . . ?
C22 C21 C30 C29 1.5(11) . . . . ?
C22 C23 C28 C29 -3.4(12) . . . . ?
C22 C23 C28 C27 -179.6(8) . . . . ?
C22 C23 C24 C25 179.5(12) . . . . ?
C28 C23 C22 C21 5.3(12) . . . . ?
C28 C23 C22 O11 -176.6(9) . . . . ?
C28 C23 C24 C25 -2.9(18) . . . . ?
C32 C19 C20 C21 0.0(10) . . . . ?
C52 N6 C53 C54 176.8(10) . . . . ?
C52 N6 C60 C59 61.6(11) . . . . ?
C52 N6 C61 C62 -59.1(15) . . . . ?
C52 C51 C50 C49 178.1(8) . . . . ?
C29 C30 C31 C32 178.9(8) . . . . ?
C29 C28 C27 C26 179.8(10) . . . . ?
C1 N1 C2 O4 -8.6(11) . . . . ?
C1 N1 C2 N2 169.8(6) . . . . ?
C24 C23 C22 C21 -177.1(9) . . . . ?
C24 C23 C22 O11 1.0(16) . . . . ?
C24 C23 C28 C29 178.9(9) . . . . ?
C24 C23 C28 C27 2.6(13) . . . . ?
C45 N5 C36 C35 -55.0(12) . . . . ?
C45 N5 C37 C38 -177.4(12) . . . . ?
C45 N5 C44 C43 -176.1(16) . . . . ?
C45 C46 C47 C48 -171.4(12) . . . . ?
C27 C28 C29 C30 176.6(8) . . . . ?
C27 C28 C29 O12 -7.4(14) . . . . ?
C27 C26 C25 C24 -6(2) . . . . ?
C36 N5 C45 C46 -45.4(13) . . . . ?
C36 N5 C37 C38 60.8(16) . . . . ?
C36 N5 C44 C43 -54.3(18) . . . . ?
C36 C35 C34 C33 174.7(14) . . . . ?
C25 C26 C27 C28 6(2) . . . . ?
C54 C55B C56 C55A 52.3(13) . . . . ?
C37 N5 C45 C46 -171.1(11) . . . . ?
C37 N5 C36 C35 59.1(13) . . . . ?
C37 N5 C44 C43 76.7(18) . . . . ?
C44 N5 C45 C46 72.7(12) . . . . ?
C44 N5 C36 C35 -173.7(9) . . . . ?
C44 N5 C37 C38 -64.2(16) . . . . ?
C44 C43 C42 C41 -117(4) . . . . ?
O3 S1 C1 N1 58.4(8) . . . . ?
C55B C54 C55A C56 52.0(13) . . . . ?
C55B C56 C55A C54 -52.3(13) . . . . ?
C55A C54 C55B C56 -52.0(14) . . . . ?
C40 C39 C38 C37 164.6(13) . . . . ?

_shelx_res_file                  
;
TITL 2018jrh0039_res_a.res in P-1
REM Old TITL 2018jrh0039_res in P-1 #2
REM SHELXT solution in P-1
REM R1 0.384, Rweak 0.066, Alpha 0.135, Orientation as input
REM Formula found by SHELXT: C54 N5 O10 Cl2
CELL 1.54184 11.918174 12.897863 23.018031 84.9311 84.247 75.2875
ZERR 2 0.000933 0.000819 0.001311 0.005 0.0057 0.0062
LATT 1
SFAC C H N O S
UNIT 128 128 12 24 4
DFIX 1.46 0.001 C64 C63 C56 C55B C56 C55A C40 C39
DFIX 1.5 0.001 C39 C38 C38 C37 C55B C54 C55A C54 C63 C62
DFIX 2.425 0.001 C61 C63
DFIX 2.425 0.001 C53 C55B
DFIX 2.425 0.001 C53 C55A
DFIX 2.425 0.001 C37 C39
DFIX 2.425 C56 C54
DFIX 2.425 0.001 C40 C38
EADP C37 C38 C39 C40 C64 C63 C62 C61 C53 C54 C55B C55A C56

L.S. 10 0 0
PLAN  50
SIZE 0.027 0.122 0.284
BOND $H
LIST 6
MORE -1
CONF
fmap 2 53
acta
SHEL 999 0.84
REM <olex2.extras>
REM <HklSrc "%.\\2018jrh0039_res.hkl">
REM </olex2.extras>

WGHT    0.200000
FVAR       0.29257   0.08027
S2    5    0.465182   -0.632327    0.842383    11.00000    0.11728    0.13498 =
         0.11551    0.00332   -0.00974   -0.04400
S1    5    0.222672    0.094152    0.923657    11.00000    0.19227    0.13428 =
         0.16680    0.03724    0.05867   -0.03291
O9    4    0.475673   -0.664891    0.783000    11.00000    0.13388    0.12961 =
         0.12125   -0.01192    0.01167   -0.04844
O10   4    0.218360   -0.569921    0.753042    11.00000    0.13764    0.10770 =
         0.16120    0.02442   -0.03238   -0.05287
O4    4    0.376895   -0.016310    0.783233    11.00000    0.19767    0.09525 =
         0.14483    0.01216    0.01522   -0.03643
O6    4    0.411410    0.250352    0.477690    11.00000    0.18445    0.12976 =
         0.14435    0.01848    0.00641   -0.08403
N2    3    0.434404    0.138887    0.751701    11.00000    0.12790    0.09785 =
         0.12648   -0.00391    0.01523   -0.02936
AFIX  43
H2    2    0.461602    0.188560    0.763283    11.00000   -1.20000
AFIX   0

N3    3    0.241082   -0.639016    0.846500    11.00000    0.11194    0.11335 =
         0.13873    0.01202    0.00207   -0.03840
AFIX  43
H3    2    0.217376   -0.678515    0.874737    11.00000   -1.20000
AFIX   0

O5    4    0.315729   -0.086963    0.609018    11.00000    0.23226    0.08703 =
         0.16894    0.00899   -0.01201   -0.06881
O8    4    0.524337   -0.551260    0.848678    11.00000    0.15016    0.19312 =
         0.15123   -0.01105   -0.01799   -0.08897
N6    3    0.454025   -0.364754    0.686765    11.00000    0.17952    0.07486 =
         0.13951    0.01312    0.00567   -0.03825
O7    4    0.490974   -0.724320    0.883797    11.00000    0.13581    0.17427 =
         0.14038    0.02787   -0.03058   -0.02775
N4    3    0.162011   -0.724808    0.785390    11.00000    0.11544    0.10662 =
         0.16098    0.01813   -0.00783   -0.03964
AFIX  43
H4    2    0.149736   -0.764101    0.816369    11.00000   -1.20000
AFIX   0

C6    1    0.401578    0.161068    0.570845    11.00000    0.09726    0.09339 =
         0.12248    0.00055    0.01785   -0.02768
C15   1    0.376043    0.073753    0.605360    11.00000    0.09567    0.07546 =
         0.11777   -0.00196    0.01381   -0.02170
C3    1    0.422037    0.140763    0.691791    11.00000    0.10899    0.08887 =
         0.11933   -0.00533    0.02113   -0.02452
C16   1    0.386875    0.064826    0.664507    11.00000    0.10782    0.08498 =
         0.14210    0.00147    0.02083   -0.02526
AFIX  43
H16   2    0.370061    0.006044    0.686739    11.00000   -1.20000
AFIX   0
N1    3    0.413408    0.091102    0.849492    11.00000    0.14994    0.12563 =
         0.12186    0.01350    0.01289   -0.02926
AFIX  43
H1    2    0.443709    0.142917    0.854975    11.00000   -1.20000
AFIX   0
C13   1    0.323240    0.002497    0.516131    11.00000    0.09618    0.07992 =
         0.15138   -0.00769    0.00880   -0.01530

C18   1    0.209384   -0.639225    0.792769    11.00000    0.09935    0.09629 =
         0.16894    0.01713   -0.01307   -0.03013
C8    1    0.350147    0.089612    0.480854    11.00000    0.09412    0.09463 =
         0.13033   -0.00135    0.00682   -0.01803
C14   1    0.337435   -0.008149    0.577893    11.00000    0.11898    0.07781 =
         0.14813    0.00417    0.01065   -0.02372
C4    1    0.446839    0.228440    0.657400    11.00000    0.12486    0.09986 =
         0.12911    0.00310    0.01932   -0.04637
AFIX  43
H4A   2    0.470530    0.281232    0.674469    11.00000   -1.20000
AFIX   0
O2    4    0.223780    0.197415    0.939068    11.00000    0.24351    0.12690 =
         0.18265    0.02531    0.07669   -0.02906

N5    3    0.810730   -0.743130    0.945465    11.00000    0.11842    0.15773 =
         0.13889    0.01342   -0.02411   -0.02113
C19   1    0.132733   -0.753235    0.733819    11.00000    0.08977    0.09539 =
         0.19140   -0.00028    0.00150   -0.03139
C2    1    0.406348    0.063094    0.794605    11.00000    0.13506    0.08991 =
         0.13170    0.01599    0.01757   -0.01185
C7    1    0.389885    0.171053    0.508181    11.00000    0.10567    0.10307 =
         0.12990   -0.00242    0.01767   -0.03792
C17   1    0.315216   -0.572075    0.856596    11.00000    0.12986    0.11652 =
         0.12826   -0.00184    0.00453   -0.03236
AFIX  23
H17A  2    0.300909   -0.553244    0.897019    11.00000   -1.20000
H17B  2    0.294977   -0.506090    0.832004    11.00000   -1.20000
AFIX   0
C20   1    0.129701   -0.692701    0.680135    11.00000    0.10377    0.08754 =
         0.19406   -0.00198   -0.02242   -0.02404
AFIX  43
H20   2    0.148043   -0.626462    0.677772    11.00000   -1.20000
AFIX   0

C5    1    0.435970    0.235925    0.598452    11.00000    0.12724    0.09998 =
         0.13340   -0.00256    0.02362   -0.05702
AFIX  43
H5    2    0.452769    0.294665    0.576172    11.00000   -1.20000
AFIX   0

C21   1    0.100673   -0.728568    0.631707    11.00000    0.09729    0.09148 =
         0.20266   -0.00910   -0.02447   -0.01394
O1    4    0.195645    0.026106    0.973536    11.00000    0.27367    0.16168 =
         0.20898    0.05970    0.08284   -0.05769
C12   1    0.283812   -0.072780    0.487692    11.00000    0.14936    0.08202 =
         0.17301   -0.01583   -0.00174   -0.03464
AFIX  43
H12   2    0.265445   -0.130882    0.509946    11.00000   -1.20000
AFIX   0

C30   1    0.071441   -0.824222    0.631088    11.00000    0.09843    0.12431 =
         0.20163   -0.03794   -0.01201   -0.03133
O12   4    0.008926   -0.950669    0.583575    11.00000    0.20707    0.18835 =
         0.30640   -0.06400   -0.01042   -0.10638
C9    1    0.339093    0.096113    0.421397    11.00000    0.12825    0.12516 =
         0.13923   -0.00200    0.00563   -0.04378
AFIX  43
H9    2    0.357727    0.152760    0.397866    11.00000   -1.20000
AFIX   0
C11   1    0.271710   -0.064124    0.430009    11.00000    0.15041    0.12871 =
         0.16059   -0.03341   -0.00398   -0.04968
AFIX  43
H11   2    0.243825   -0.114687    0.413246    11.00000   -1.20000
AFIX   0
C53   1    0.412992   -0.344652    0.622791    11.00000    0.24705
C60   1    0.350375   -0.358451    0.731536    11.00000    0.20836    0.12114 =
         0.13972    0.01767    0.02996   -0.07517
AFIX  23
H60A  2    0.316281   -0.417913    0.727443    11.00000   -1.20000
H60B  2    0.377493   -0.366684    0.770427    11.00000   -1.20000
AFIX   0

C23   1    0.075528   -0.701334    0.522152    11.00000    0.13132    0.12379 =
         0.20843   -0.03656   -0.05177    0.00267
C10   1    0.300042    0.018036    0.396324    11.00000    0.13300    0.13531 =
         0.14302   -0.01250   -0.00311   -0.02962
AFIX  43
H10   2    0.293567    0.022785    0.356193    11.00000   -1.20000
AFIX   0
C61   1    0.529784   -0.473347    0.698915    11.00000    0.24705

C31   1    0.074737   -0.886880    0.684964    11.00000    0.12792    0.12993 =
         0.22826   -0.03129    0.00505   -0.06087
AFIX  43
H31   2    0.056471   -0.953080    0.686610    11.00000   -1.20000
AFIX   0
C22   1    0.099262   -0.661517    0.576191    11.00000    0.18323    0.09656 =
         0.22487   -0.01637   -0.07291   -0.00053
O11   4    0.120772   -0.573066    0.573948    11.00000    0.39438    0.10583 =
         0.22894    0.01869   -0.13504   -0.06751
C28   1    0.043622   -0.804413    0.526777    11.00000    0.10204    0.14313 =
         0.23483   -0.06692   -0.03387    0.00242
C32   1    0.103867   -0.852815    0.734266    11.00000    0.12440    0.11022 =
         0.21934    0.00590    0.01468   -0.04792
AFIX  43
H32   2    0.104790   -0.895897    0.768903    11.00000   -1.20000
AFIX   0

C52   1    0.515426   -0.277160    0.693056    11.00000    0.16569    0.09360 =
         0.15083    0.02033    0.01350   -0.03700
AFIX  23
H52A  2    0.584395   -0.287861    0.665866    11.00000   -1.20000
H52B  2    0.464363   -0.208399    0.681799    11.00000   -1.20000
AFIX   0

C29   1    0.042514   -0.864419    0.580666    11.00000    0.11203    0.14035 =
         0.22310   -0.02803   -0.01229   -0.02938
C51   1    0.550638   -0.272097    0.752621    11.00000    0.19743    0.09967 =
         0.15528    0.01064   -0.01455   -0.04346
AFIX  23
H51A  2    0.587924   -0.343659    0.768050    11.00000   -1.20000
H51B  2    0.482469   -0.243702    0.778559    11.00000   -1.20000
AFIX   0
C1    1    0.367050    0.029234    0.899663    11.00000    0.19016    0.12689 =
         0.13570    0.02836    0.00574   -0.00968
AFIX  23
H1A   2    0.416280    0.020700    0.931731    11.00000   -1.20000
H1B   2    0.369050   -0.041766    0.888088    11.00000   -1.20000
AFIX   0
C50   1    0.635875   -0.198908    0.749532    11.00000    0.19406    0.12076 =
         0.16754    0.00005   -0.01363   -0.04625
AFIX  23
H50A  2    0.705172   -0.228630    0.724623    11.00000   -1.20000
H50B  2    0.599485   -0.128058    0.732836    11.00000   -1.20000
AFIX   0

C24   1    0.077868   -0.646486    0.470118    11.00000    0.22910    0.12955 =
         0.20561   -0.02750   -0.07397   -0.00884
AFIX  43
H24   2    0.094825   -0.579740    0.468631    11.00000   -1.20000
AFIX   0

C59   1    0.257596   -0.255115    0.726025    11.00000    0.19862    0.17454 =
         0.17320    0.01232    0.04933   -0.05288
AFIX  23
H59A  2    0.232182   -0.242799    0.686713    11.00000   -1.20000
H59B  2    0.287064   -0.194979    0.734433    11.00000   -1.20000
AFIX   0

C45   1    0.852123   -0.839298    0.909976    11.00000    0.16211    0.15097 =
         0.19085    0.01683   -0.01013   -0.02661
AFIX  23
H45A  2    0.932365   -0.843670    0.895493    11.00000   -1.20000
H45B  2    0.851444   -0.902847    0.935774    11.00000   -1.20000
AFIX   0

C26   1    0.024066   -0.778688    0.424145    11.00000    0.18328    0.19587 =
         0.23402   -0.08721   -0.06509    0.01766
AFIX  43
H26   2    0.002463   -0.801295    0.390610    11.00000   -1.20000
AFIX   0
C27   1    0.021888   -0.841763    0.474981    11.00000    0.13199    0.18405 =
         0.24177   -0.07322   -0.03159   -0.01624
AFIX  43
H27   2    0.006108   -0.908784    0.475052    11.00000   -1.20000
AFIX   0

C36   1    0.783517   -0.640518    0.908894    11.00000    0.14674    0.18430 =
         0.17904   -0.04415    0.00432   -0.04104
AFIX  23
H36A  2    0.716463   -0.638742    0.887821    11.00000   -1.20000
H36B  2    0.761435   -0.581865    0.934685    11.00000   -1.20000
AFIX   0

C25   1    0.057529   -0.681090    0.420277    11.00000    0.26012    0.16817 =
         0.22761   -0.05336   -0.09518    0.04203
AFIX  43
H25   2    0.065093   -0.642550    0.384614    11.00000   -1.20000
AFIX   0

C35   1    0.878262   -0.620805    0.865964    11.00000    0.17518    0.19037 =
         0.19325   -0.02929    0.01015   -0.05883
AFIX  23
H35A  2    0.902905   -0.679474    0.840239    11.00000   -1.20000
H35B  2    0.944530   -0.617569    0.886377    11.00000   -1.20000
AFIX   0

C54   1    0.352090   -0.427759    0.602683    11.00000    0.24705
C62   1    0.644941   -0.498690    0.657718    11.00000    0.24705
C37   1    0.907839   -0.763207    0.982196    11.00000    0.24705
C44   1    0.694995   -0.752909    0.982070    11.00000    0.12791    0.30795 =
         0.17609   -0.02124   -0.00693    0.00946
AFIX  23
H44A  2    0.645879   -0.765693    0.953702    11.00000   -1.20000
H44B  2    0.716297   -0.819616    1.005976    11.00000   -1.20000
AFIX   0
C46   1    0.785960   -0.842590    0.859911    11.00000    0.18689    0.17957 =
         0.26522    0.00239   -0.05650   -0.04675
AFIX  23
H46A  2    0.784058   -0.778121    0.834512    11.00000   -1.20000
H46B  2    0.706403   -0.841791    0.874243    11.00000   -1.20000
AFIX   0
C47   1    0.834228   -0.938934    0.824396    11.00000    0.16361    0.19799 =
         0.27194   -0.05991    0.01047   -0.04221
AFIX  23
H47A  2    0.824620   -1.003351    0.847335    11.00000   -1.20000
H47B  2    0.916739   -0.946418    0.814208    11.00000   -1.20000
AFIX   0
C34   1    0.835424   -0.513374    0.829225    11.00000    0.23349    0.18553 =
         0.23938   -0.00234    0.00750   -0.07629
AFIX  23
H34A  2    0.772509   -0.520850    0.807543    11.00000   -1.20000
H34B  2    0.802386   -0.458052    0.856356    11.00000   -1.20000
AFIX   0

C58   1    0.157633   -0.267344    0.770089    11.00000    0.34083    0.23269 =
         0.39223    0.11625    0.18820    0.08211
AFIX  23
H58A  2    0.130242   -0.329290    0.762745    11.00000   -1.20000
H58B  2    0.181971   -0.276360    0.809577    11.00000   -1.20000
AFIX   0
C49   1    0.667208   -0.190850    0.807560    11.00000    0.23236    0.17308 =
         0.22720   -0.00921   -0.04431   -0.05246
AFIX 137
H49A  2    0.653228   -0.116529    0.815311    11.00000   -1.50000
H49B  2    0.748152   -0.225300    0.810301    11.00000   -1.50000
H49C  2    0.621106   -0.225355    0.835707    11.00000   -1.50000
AFIX   0

C33   1    0.915572   -0.475318    0.789168    11.00000    0.21429    0.19529 =
         0.39227   -0.00640    0.07102   -0.02965
AFIX 137
H33A  2    0.874156   -0.422077    0.761946    11.00000   -1.50000
H33B  2    0.963857   -0.533972    0.768312    11.00000   -1.50000
H33C  2    0.963312   -0.443974    0.809951    11.00000   -1.50000
AFIX   0
C48   1    0.770422   -0.925817    0.768308    11.00000    0.24973    0.24916 =
         0.29129   -0.04361   -0.03944   -0.09784
AFIX 137
H48A  2    0.790978   -0.869570    0.742611    11.00000   -1.50000
H48B  2    0.687901   -0.907753    0.778219    11.00000   -1.50000
H48C  2    0.792568   -0.991944    0.749094    11.00000   -1.50000
AFIX   0

O3    4    0.154998    0.105105    0.873758    11.00000    0.17629    0.20915 =
         0.18987    0.05592    0.01537   -0.06935
C43   1    0.628163   -0.688597    1.015232    11.00000    0.20021    0.37837 =
         0.24432    0.05869    0.07736    0.01129
AFIX  23
H43A  2    0.601727   -0.621766    0.992076    11.00000   -1.20000
H43B  2    0.674630   -0.673994    1.044344    11.00000   -1.20000
AFIX   0

C57   1    0.073720   -0.176962    0.763161    11.00000    0.41680    0.32252 =
         0.33201    0.09747    0.12913   -0.01868
AFIX 137
H57A  2    0.100111   -0.129696    0.733351    11.00000   -1.50000
H57B  2    0.055350   -0.142305    0.799361    11.00000   -1.50000
H57C  2    0.005516   -0.194058    0.751802    11.00000   -1.50000
AFIX   0

C42   1    0.524083   -0.714931    1.046912    11.00000    0.21086    0.30160 =
         0.36395    0.15186    0.11572    0.07842
AFIX  43
H42   2    0.531409   -0.773247    1.074308    11.00000   -1.20000
AFIX   0

C63   1    0.697982   -0.615822    0.671308    11.00000    0.24705
C64   1    0.812647   -0.642014    0.639352    11.00000    0.24705
PART 1
C55B  1    0.392021   -0.437860    0.539066    21.00000    0.24705
PART 0
C56   1    0.305912   -0.459691    0.504130    11.00000    0.24705
PART 2
C55A  1    0.307098   -0.379968    0.545161   -21.00000    0.24705

PART 0
C39   1    0.999288   -0.726164    1.064891    11.00000    0.24705
C40   1    1.012897   -0.640764    1.099171    11.00000    0.24705
C38   1    0.898548   -0.684773    1.027869    11.00000    0.24705
C41   1    0.441685   -0.666824    1.038039    11.00000    0.26646    0.31691 =
         0.33595    0.03846   -0.05017   -0.04319
AFIX 163
H41   2    0.368602   -0.624156    1.030170    11.00000   -1.20000
AFIX   0
HKLF 4

REM  2018jrh0039_res_a.res in P-1
REM R1 =  0.1495 for    5482 Fo > 4sig(Fo)  and  0.2031 for all   12023 data
REM    694 parameters refined using     15 restraints

END

WGHT      0.2000      0.0000

REM Highest difference peak  1.102,  deepest hole -0.759,  1-sigma level  0.084
Q1    1   0.3547 -0.4029  0.5137  11.00000  0.05    0.62
Q2    1   0.3300 -0.4263  0.6164  11.00000  0.05    0.59
Q3    1   0.3998 -0.4601  0.6085  11.00000  0.05    0.59
Q4    1   0.7784 -0.6387  0.7030  11.00000  0.05    0.57
Q5    1   0.9374 -0.8173  1.0384  11.00000  0.05    0.55
Q6    1   0.2734 -0.3797  0.5381  11.00000  0.05    0.50
Q7    1   0.9125 -0.7122  0.9830  11.00000  0.05    0.48
Q8    1   1.0275 -0.8146  1.0727  11.00000  0.05    0.45
Q9    1   1.1007 -0.7621  1.0781  11.00000  0.05    0.39
Q10   1   1.0736 -0.6366  1.0384  11.00000  0.05    0.38
Q11   1   0.2035 -0.1062  0.8486  11.00000  0.05    0.31
Q12   1   0.4924 -0.6633  1.0794  11.00000  0.05    0.27
Q13   1   0.4117  0.2208  0.4782  11.00000  0.05    0.26
Q14   1   0.3852  0.1977  0.4942  11.00000  0.05    0.24
Q15   1   0.4254  0.1405  0.7397  11.00000  0.05    0.23
Q16   1   0.1573  0.0370  0.9549  11.00000  0.05    0.21
Q17   1   0.0268 -0.6655  0.4004  11.00000  0.05    0.20
Q18   1   0.0725 -0.8420  0.6459  11.00000  0.05    0.20
Q19   1   0.6968 -0.6649  0.9624  11.00000  0.05    0.20
Q20   1   0.5826 -0.3148  0.7540  11.00000  0.05    0.19
Q21   1   0.7515 -0.9597  0.8391  11.00000  0.05    0.19
Q22   1   0.3231  0.0770  0.9406  11.00000  0.05    0.19
Q23   1   0.1111 -0.6861  0.5939  11.00000  0.05    0.19
Q24   1   0.9039 -0.6812  0.9057  11.00000  0.05    0.18
Q25   1   0.1520 -0.0036  0.8806  11.00000  0.05    0.18
Q26   1   0.2013  0.0814  0.9359  11.00000  0.05    0.18
Q27   1   0.1744 -0.5661  0.7775  11.00000  0.05    0.18
Q28   1   0.1147 -0.8827  0.7364  11.00000  0.05    0.17
Q29   1   0.1421 -0.7179  0.7003  11.00000  0.05    0.17
Q30   1   0.4827 -0.6403  0.7749  11.00000  0.05    0.17
Q31   1   0.9145 -0.8991  0.8524  11.00000  0.05    0.17
Q32   1   0.3183 -0.0073  0.5071  11.00000  0.05    0.16
Q33   1   0.3419 -0.0002  0.7016  11.00000  0.05    0.16
Q34   1   0.2020 -0.2139  0.8402  11.00000  0.05    0.16
Q35   1   0.3247  0.0987  0.4641  11.00000  0.05    0.16
Q36   1   0.8664 -0.4431  0.8751  11.00000  0.05    0.16
Q37   1   0.2575 -0.6575  0.8577  11.00000  0.05    0.16
Q38   1   0.0373 -0.7297  0.5163  11.00000  0.05    0.16
Q39   1   0.9187 -0.5054  0.8740  11.00000  0.05    0.16
Q40   1   0.4126 -0.0328  0.7834  11.00000  0.05    0.16
Q41   1   0.8616 -0.5788  1.0145  11.00000  0.05    0.15
Q42   1   0.7454 -0.2220  0.7234  11.00000  0.05    0.15
Q43   1   0.8919 -0.5007  0.7766  11.00000  0.05    0.15
Q44   1   0.2760 -0.6353  1.0003  11.00000  0.05    0.15
Q45   1   0.3037  0.1746  0.9525  11.00000  0.05    0.15
Q46   1   0.7209 -1.0228  0.8546  11.00000  0.05    0.15
Q47   1   0.0511 -0.7824  0.5034  11.00000  0.05    0.15
Q48   1   0.8568 -0.5167  0.7648  11.00000  0.05    0.15
Q49   1   0.5472 -0.7654  0.7770  11.00000  0.05    0.14
Q50   1   0.3048 -0.0005  0.9753  11.00000  0.05    0.13
;
_shelx_res_checksum              791
_olex2_submission_special_instructions 'No special instructions were received'
_oxdiff_exptl_absorpt_empirical_details 
;
Empirical correction (ABSPACK) includes:
- Absorption correction using spherical harmonics
- Frame scaling
;
_oxdiff_exptl_absorpt_empirical_full_max 1.854
_oxdiff_exptl_absorpt_empirical_full_min 0.667
# start Validation Reply Form
_vrf_PLAT084_2018jrh0039_res_test 
;
PROBLEM: High wR2 Value (i.e. > 0.25) ................... 0.47 Report
RESPONSE: This alert is attribtued to extensive disorder of the 
tetrabutylammonium counter cations.  
;
_vrf_PLAT234_2018jrh0039_res_test 
;
PROBLEM: Large Hirshfeld Difference C57 --C58 0.36 Ang
RESPONSE: This alert is attribtued to extensive disorder of the 
tetrabutylammonium counter cations.  
;
# end Validation Reply Form
####################################################################### 
# 
# This file contains crystal structure data downloaded from the 
# Cambridge Structural Database (CSD) hosted by the Cambridge 
# Crystallographic Data Centre (CCDC).
# 
# Full information about CCDC data access policies and citation 
# guidelines are available at http://www.ccdc.cam.ac.uk/access/V1 
# 
# Audit and citation data items may have been added by the CCDC. 
# Please retain this information to preserve the provenance of 
# this file and to allow appropriate attribution of the data. 
# 
#######################################################################

data_2017jrh0045_res
_database_code_depnum_ccdc_archive 'CCDC 1866275'
_audit_update_record             
;
2018-09-06 deposited with the CCDC.
2018-12-04 downloaded from the CCDC.
;
_audit_creation_date             2018-09-05
_audit_creation_method           
;
Olex2 1.2
(compiled 2018.05.29 svn.r3508 for OlexSys, GUI svn.r5506)
;
_shelxl_version_number           2013-4
_chemical_name_common            ?
_chemical_name_systematic        
;
 ?
;
_chemical_formula_moiety         
'C16 H12.69 N2 O4.31 S, 2(H2 O), C16 H11 N2 O6 S, C16 H36 N, C16 H35.41 N, 1(C2 H6 O S)'
_chemical_formula_sum            'C65.99 H105.09 N6 O13.31 S3'
_chemical_formula_weight         1291.64
_chemical_melting_point          ?
_chemical_oxdiff_formula         'C10 H10 N3 O2'
_chemical_oxdiff_usercomment     100K
loop_
_atom_type_symbol
_atom_type_description
_atom_type_scat_dispersion_real
_atom_type_scat_dispersion_imag
_atom_type_scat_source
C C 0.0181 0.0091 'International Tables Vol C Tables 4.2.6.8 and 6.1.1.4'
H H 0.0000 0.0000 'International Tables Vol C Tables 4.2.6.8 and 6.1.1.4'
N N 0.0311 0.0180 'International Tables Vol C Tables 4.2.6.8 and 6.1.1.4'
O O 0.0492 0.0322 'International Tables Vol C Tables 4.2.6.8 and 6.1.1.4'
S S 0.3331 0.5567 'International Tables Vol C Tables 4.2.6.8 and 6.1.1.4'

_shelx_space_group_comment       
;
The symmetry employed for this shelxl refinement is uniquely defined
by the following loop, which should always be used as a source of
symmetry information in preference to the above space-group names.
They are only intended as comments.
;
_space_group_crystal_system      triclinic
_space_group_IT_number           2
_space_group_name_H-M_alt        'P -1'
_space_group_name_Hall           '-P 1'
loop_
_space_group_symop_operation_xyz
'x, y, z'
'-x, -y, -z'

_cell_length_a                   11.4872(10)
_cell_length_b                   12.4679(9)
_cell_length_c                   25.0105(13)
_cell_angle_alpha                95.236(5)
_cell_angle_beta                 90.694(6)
_cell_angle_gamma                105.370(7)
_cell_volume                     3437.1(4)
_cell_formula_units_Z            2
_cell_measurement_reflns_used    7743
_cell_measurement_temperature    100.0(5)
_cell_measurement_theta_max      72.8830
_cell_measurement_theta_min      4.6450
_shelx_estimated_absorpt_T_max   ?
_shelx_estimated_absorpt_T_min   ?
_exptl_absorpt_coefficient_mu    1.513
_exptl_absorpt_correction_T_max  1.000
_exptl_absorpt_correction_T_min  0.586
_exptl_absorpt_correction_type   gaussian
_exptl_absorpt_process_details   
;
CrysAlisPro 1.171.38.46 (Rigaku Oxford Diffraction, 2015)
Numerical absorption correction based on gaussian integration over
			a multifaceted crystal model
Empirical absorption correction using spherical harmonics,
 implemented in SCALE3 ABSPACK scaling algorithm.
;
_exptl_crystal_colour            'clear yellow'
_exptl_crystal_colour_lustre     clear
_exptl_crystal_colour_primary    yellow
_exptl_crystal_density_diffrn    1.248
_exptl_crystal_density_meas      ?
_exptl_crystal_density_method    ?
_exptl_crystal_description       plate
_exptl_crystal_F_000             1395
loop_
_exptl_crystal_face_index_h
_exptl_crystal_face_index_k
_exptl_crystal_face_index_l
_exptl_crystal_face_perp_dist
5 -2 1 0.1178
-5 2 -1 0.1178
0 -1 1 0.0688
0 1 -1 0.0688
1 0 5 0.0057
-1 0 -5 0.0057

_exptl_crystal_preparation       ?
_exptl_crystal_recrystallization_method 
'a single crystal was obtained from a deuterated DMSO solution.'
_exptl_crystal_size_max          0.277
_exptl_crystal_size_mid          0.144
_exptl_crystal_size_min          0.011
loop_
_exptl_oxdiff_crystal_face_indexfrac_h
_exptl_oxdiff_crystal_face_indexfrac_k
_exptl_oxdiff_crystal_face_indexfrac_l
_exptl_oxdiff_crystal_face_x
_exptl_oxdiff_crystal_face_y
_exptl_oxdiff_crystal_face_z
4.9946 -1.9981 1.0138 0.0490 -0.0954 -0.6681
-4.9946 1.9981 -1.0138 -0.0490 0.0954 0.6681
0.0027 -1.0008 0.9997 -0.0767 0.1067 -0.0397
-0.0027 1.0008 -0.9997 0.0767 -0.1067 0.0397
1.0074 -0.0002 4.9992 -0.2661 -0.1496 -0.1597
-1.0074 0.0002 -4.9992 0.2661 0.1496 0.1597

_exptl_special_details           
;
 ?
;
_exptl_transmission_factor_max   ?
_exptl_transmission_factor_min   ?
_diffrn_reflns_av_R_equivalents  0.0784
_diffrn_reflns_av_unetI/netI     0.0808
_diffrn_reflns_Laue_measured_fraction_full 0.976
_diffrn_reflns_Laue_measured_fraction_max 0.999
_diffrn_reflns_limit_h_max       9
_diffrn_reflns_limit_h_min       -13
_diffrn_reflns_limit_k_max       14
_diffrn_reflns_limit_k_min       -14
_diffrn_reflns_limit_l_max       29
_diffrn_reflns_limit_l_min       -28
_diffrn_reflns_number            22986
_diffrn_reflns_point_group_measured_fraction_full 0.976
_diffrn_reflns_point_group_measured_fraction_max 0.999
_diffrn_reflns_theta_full        67.684
_diffrn_reflns_theta_max         66.596
_diffrn_reflns_theta_min         3.694
_diffrn_ambient_environment      N~2~
_diffrn_ambient_temperature      100.0(5)
_diffrn_detector                 'CCD plate'
_diffrn_detector_area_resol_mean 5.2774
_diffrn_detector_type            AtlasS2
_diffrn_measured_fraction_theta_full 0.976
_diffrn_measured_fraction_theta_max 0.999
_diffrn_measurement_details      
;
List of Runs (angles in degrees, time in seconds):

  # Type    Start    End  Width  t~exp~   \w     \q     \k     \f   Frames
#--------------------------------------------------------------------------
  1  \w     87.00 137.00   1.00   19.34    --  105.22 -77.00 150.00   50
  2  \w     77.00 178.00   1.00   19.34    --  105.22  30.00 120.00  101
  3  \w    103.00 140.00   1.00   19.34    --  105.22 111.00 -60.00   37
  4  \w    144.00 175.00   1.00   19.34    --  105.22  61.00 -90.00   31
  5  \w    103.00 156.00   1.00   19.34    --  105.22 111.00-180.00   53
  6  \w    101.00 146.00   1.00   19.34    --  105.22 178.00-180.00   45
  7  \w     87.00 141.00   1.00   19.34    --  105.22  61.00   0.00   54
  8  \w     93.00 119.00   1.00   19.34    --  105.22  61.00 -90.00   26
  9  \w     34.00 117.00   1.00   19.34    --  105.22 -61.00 -60.00   83
 10  \w     73.00 108.00   1.00   19.34    --  105.22 -94.00-180.00   35
 11  \w     60.00  86.00   1.00    4.84    --   41.47-125.00 -90.00   26
 12  \w     29.00 116.00   1.00   19.34    --  105.22-111.00 -30.00   87
 13  \w     52.00 133.00   1.00   19.34    --  105.22 -30.00 120.00   81
 14  \w     43.00 116.00   1.00   19.34    --  105.22-119.00 153.00   73
 15  \w     32.00  81.00   1.00   19.34    --  105.22 -77.00 150.00   49
 16  \w     15.00  42.00   1.00    4.84    --   41.47  57.00 150.00   27
 17  \w    -71.00  31.00   1.00    4.84    --  -41.47  77.00  30.00  102
 18  \w    -65.00  30.00   1.00    4.84    --  -41.47  38.00 -60.00   95
 19  \w   -110.00 -17.00   1.00    4.84    --  -41.47 -38.00 120.00   93
 20  \w     61.00  87.00   1.00   19.34    --  105.22 178.00-180.00   26
;
_diffrn_measurement_device       'four-circle diffractometer'
_diffrn_measurement_device_type  'SuperNova, Dual, Cu at zero, AtlasS2'
_diffrn_measurement_method       '\w scans'
_diffrn_orient_matrix_type       
'CrysAlisPro convention (1999,Acta A55,543-557)'
_diffrn_orient_matrix_UB_11      0.0289119000
_diffrn_orient_matrix_UB_12      0.0177723000
_diffrn_orient_matrix_UB_13      -0.0590523000
_diffrn_orient_matrix_UB_21      -0.0651162000
_diffrn_orient_matrix_UB_22      -0.1235734000
_diffrn_orient_matrix_UB_23      -0.0168146000
_diffrn_orient_matrix_UB_31      -0.1195675000
_diffrn_orient_matrix_UB_32      0.0315303000
_diffrn_orient_matrix_UB_33      -0.0078464000
_diffrn_radiation_monochromator  mirror
_diffrn_radiation_probe          x-ray
_diffrn_radiation_type           CuK\a
_diffrn_radiation_wavelength     1.54184
_diffrn_source                   'micro-focus sealed X-ray tube'
_diffrn_source_type              'SuperNova (Cu) X-ray Source'
_reflns_Friedel_coverage         0.000
_reflns_Friedel_fraction_full    .
_reflns_Friedel_fraction_max     .
_reflns_number_gt                9438
_reflns_number_total             12134
_reflns_odcompleteness_completeness 99.89
_reflns_odcompleteness_iscentric 1
_reflns_odcompleteness_theta     66.97
_reflns_special_details          
;
 Reflections were merged by SHELXL according to the crystal
 class for the calculation of statistics and refinement.
 
 _reflns_Friedel_fraction is defined as the number of unique
 Friedel pairs measured divided by the number that would be
 possible theoretically, ignoring centric projections and
 systematic absences.
;
_reflns_threshold_expression     'I > 2\s(I)'
_computing_cell_refinement       'CrysAlisPro 1.171.38.46 (Rigaku OD, 2015)'
_computing_data_collection       'CrysAlisPro 1.171.38.46 (Rigaku OD, 2015)'
_computing_data_reduction        'CrysAlisPro 1.171.38.46 (Rigaku OD, 2015)'
_computing_molecular_graphics    'Olex2 (Dolomanov et al., 2009)'
_computing_publication_material  'Olex2 (Dolomanov et al., 2009)'
_computing_structure_refinement  'ShelXL (Sheldrick, 2015)'
_computing_structure_solution    'ShelXT (Sheldrick, 2015)'
_refine_diff_density_max         0.690
_refine_diff_density_min         -0.725
_refine_diff_density_rms         0.098
_refine_ls_extinction_coef       .
_refine_ls_extinction_method     none
_refine_ls_goodness_of_fit_ref   1.029
_refine_ls_hydrogen_treatment    constr
_refine_ls_matrix_type           full
_refine_ls_number_parameters     865
_refine_ls_number_reflns         12134
_refine_ls_number_restraints     48
_refine_ls_R_factor_all          0.1123
_refine_ls_R_factor_gt           0.0981
_refine_ls_restrained_S_all      1.028
_refine_ls_shift/su_max          0.001
_refine_ls_shift/su_mean         0.000
_refine_ls_structure_factor_coef Fsqd
_refine_ls_weighting_details     
'w=1/[\s^2^(Fo^2^)+(0.1971P)^2^+0.7414P] where P=(Fo^2^+2Fc^2^)/3'
_refine_ls_weighting_scheme      calc
_refine_ls_wR_factor_gt          0.2610
_refine_ls_wR_factor_ref         0.2846
_refine_special_details          
;
 ?
;
_olex2_refinement_description    
;
1. Fixed Uiso
 At 1.2 times of:
  All C(H) groups, All C(H,H) groups, All C(H,H,H,H) groups, All N(H) groups
 At 1.5 times of:
  All C(H,H,H) groups, All O(H,H) groups
2. Restrained distances
 O00J-C017 \\sim O00H-C018
 with sigma of 0.02
 O00H-C018 \\sim O00J-C017
 with sigma of 0.02
 S1-C5 \\sim S1A-C4A \\sim S1A-C5A \\sim S1-C4
 with sigma of 0.002
 S1-O3 \\sim S1A-O3A
 with sigma of 0.002
 S0AA-O2AA \\sim S1A-O3A \\sim S1-O3
 with sigma of 0.001
 S1-C5 \\sim S1A-C4A \\sim S1A-C5A \\sim S0AA-C4AA \\sim S0AA-C5AA \\sim S1-C4
 with sigma of 0.001
 O00H-C018 \\sim O24-C012 \\sim O3AA-C01C \\sim O00J-C017
 with sigma of 0.002
3. Restrained planarity
 C013, C01A, C00N, C00Q, C012, C01C
 with sigma of 0.1
4. Uiso/Uaniso restraints and constraints
O24 \\sim C012 \\sim C01C \\sim O3AA: within 2A with sigma of 0.01 and sigma
for terminal atoms of 0.01
Uanis(C01S) = Uanis(C0AA)
Uanis(C02B) = Uanis(C2AA)
Uanis(C02F) = Uanis(C02G)
Uanis(C1) = Uanis(C1A)
Uanis(C2) = Uanis(C2A)
Uanis(C3AA) = Uanis(C3AB)
Uanis(C1AA) = Uanis(C1AB)
Uanis(C026) = Uanis(C0)
Uanis(S1) = Uanis(O3) = Uanis(C4) = Uanis(C5)
Uanis(C5) = Uanis(C5A)
Uanis(C4) = Uanis(C4A)
Uanis(S1) = Uanis(S1A)
Uanis(O3) = Uanis(O3A)
Uanis(S1) = Uanis(O3) = Uanis(C4) = Uanis(C5) = Uanis(C5A) = Uanis(S1A) =
Uanis(O3A) = Uanis(C4A)
Uanis(C5A) = Uanis(S1A) = Uanis(C4A) = Uanis(O3A) = Uanis(S1) = Uanis(O3) =
Uanis(C4) = Uanis(C5) = Uanis(S0AA) = Uanis(C4AA) = Uanis(O2AA) = Uanis(C5AA)
Uanis(O24) = Uanis(O3AA)
5. Others
 1*[Sof(C5A)+Sof(H5AB)+Sof(H5AC)+Sof(H5AD)+Sof(C4A)+Sof(H4AB)+Sof(H4AC)+
 Sof(H4AD)+Sof(S1A)+Sof(O3A)]+1*[Sof(C4AA)+Sof(H4AE)+Sof(H4AF)+Sof(H4AG)+
 Sof(S0AA)+Sof(O2AA)+Sof(C5AA)+Sof(H5AE)+Sof(H5AF)+Sof(H5AG)]+1*[Sof(S1)+
 Sof(O3)+Sof(C4)+Sof(H4A)+Sof(H4B)+Sof(H4C)+Sof(C5)+Sof(H5A)+Sof(H5B)+Sof(H5C)]=
 1 with esd of 0.001
 Sof(H01I)=Sof(H01J)=Sof(C2AA)=Sof(H2AC)=Sof(H2AD)=Sof(C0AA)=Sof(H0AA)=
 Sof(H0AB)=Sof(C02G)=Sof(H02N)=Sof(H02O)=Sof(H02P)=1-FVAR(1)
 Sof(H01G)=Sof(H01H)=Sof(C02B)=Sof(H02I)=Sof(H02J)=Sof(C02F)=Sof(H02K)=
 Sof(H02L)=Sof(H02M)=Sof(C01S)=Sof(H01Q)=Sof(H01R)=FVAR(1)
 Sof(H01C)=Sof(H01D)=Sof(C2A)=Sof(H2AA)=Sof(H2AB)=Sof(C1A)=Sof(H1AA)=Sof(H1AB)=
 Sof(C3AB)=Sof(H3AD)=Sof(H3AE)=Sof(H3AF)=1-FVAR(2)
 Sof(H01A)=Sof(H01B)=Sof(C2)=Sof(H2A)=Sof(H2B)=Sof(C1)=Sof(H1A)=Sof(H1B)=
 Sof(C3AA)=Sof(H3AA)=Sof(H3AB)=Sof(H3AC)=FVAR(2)
 Sof(C0)=Sof(H0A)=Sof(H0B)=Sof(C1AB)=Sof(H1AF)=Sof(H1AG)=Sof(H1AH)=1-FVAR(3)
 Sof(H02V)=Sof(H02W)=Sof(C026)=Sof(H5AA)=Sof(HI)=Sof(C1AA)=Sof(H1AC)=Sof(H1AD)=
 Sof(H1AE)=FVAR(3)
 Sof(C5A)=Sof(H5AB)=Sof(H5AC)=Sof(H5AD)=Sof(C4A)=Sof(H4AB)=Sof(H4AC)=Sof(H4AD)=
 Sof(S1A)=Sof(O3A)=FVAR(4)
 Sof(C4AA)=Sof(H4AE)=Sof(H4AF)=Sof(H4AG)=Sof(S0AA)=Sof(O2AA)=Sof(C5AA)=
 Sof(H5AE)=Sof(H5AF)=Sof(H5AG)=FVAR(5)
 Sof(S1)=Sof(O3)=Sof(C4)=Sof(H4A)=Sof(H4B)=Sof(H4C)=Sof(C5)=Sof(H5A)=Sof(H5B)=
 Sof(H5C)=FVAR(6)
 Sof(H012)=Sof(H0BA)=1-FVAR(7)
 Sof(O3AA)=Sof(O24)=FVAR(7)
6.a Free rotating group:
 O11(H11A,H11B), O1(H1C,H1D)
6.b Secondary CH2 refined with riding coordinates:
 C010(H01S,H01T), C024(H02T,H02U), C021(H02V,H02W), C022(H02X,H02Y), C023(H02A,
 H02B), C025(H02Z,H), C016(H01A,H01B), C016(H01C,H01D), C01E(H01E,H01F),
 C01F(H01G,H01H), C01F(H01I,H01J), C01H(H01U,H01V), C01I(H01K,H01L), C01J(H01M,
 H01N), C01K(H1BA,HC), C01L(H01W,H01X), C01N(H01Y,HD), C01P(H01O,H01P),
 C00T(H00E,H00F), C01U(H01Z,HE), C01V(H01,HF), C00X(H00C,H00D), C00Z(H00A,H00B),
  C026(H5AA,HI), C2(H2A,H2B), C1(H1A,H1B), C02B(H02I,H02J), C01S(H01Q,H01R),
 C0(H0A,H0B), C2A(H2AA,H2AB), C1A(H1AA,H1AB), C2AA(H2AC,H2AD), C0AA(H0AA,H0AB)
6.c Aromatic/amide H refined with riding coordinates:
 N9(H9), N11(H11), N10(H10), N00G(H00G), C015(H015), C014(H014), C019(H019),
 C01M(H2BA), C01O(H3BA), C01Q(H6AA), C00R(H00R), C01R(H7AA), C00S(H00S),
 C01T(H4BA), C01X(H5BA), C01Y(H8AA), C00Y(H00Y), C01Z(H9AA), C012(H012),
 C01C(H0BA)
6.d Idealised Me refined as rotating group:
 C029(H02Q,H02R,H02S), C020(H02C,H02D,H02E), C02A(H02F,H02G,H02H), C02C(H02,HA,
 HB), C01W(H4AA,HG,HH), C3AA(H3AA,H3AB,H3AC), C1AA(H1AC,H1AD,H1AE), C02F(H02K,
 H02L,H02M), C3AB(H3AD,H3AE,H3AF), C1AB(H1AF,H1AG,H1AH), C02G(H02N,H02O,H02P),
 C4(H4A,H4B,H4C), C5(H5A,H5B,H5C), C5A(H5AB,H5AC,H5AD), C4A(H4AB,H4AC,H4AD),
 C4AA(H4AE,H4AF,H4AG), C5AA(H5AE,H5AF,H5AG)
;
_atom_sites_solution_hydrogens   mixed
_atom_sites_solution_primary     direct
_atom_sites_solution_secondary   ?
loop_
_atom_site_label
_atom_site_type_symbol
_atom_site_fract_x
_atom_site_fract_y
_atom_site_fract_z
_atom_site_U_iso_or_equiv
_atom_site_adp_type
_atom_site_occupancy
_atom_site_site_symmetry_order
_atom_site_calc_flag
_atom_site_refinement_flags_posn
_atom_site_refinement_flags_adp
_atom_site_refinement_flags_occupancy
_atom_site_disorder_assembly
_atom_site_disorder_group
S3 S 1.48083(7) 0.15696(6) 0.31232(3) 0.0347(2) Uani 1 1 d . . . . .
O005 O 1.2287(2) 0.08431(19) 0.20829(10) 0.0418(5) Uani 1 1 d . . . . .
O11 O 0.6848(4) 0.2426(4) 0.56790(15) 0.0831(11) Uani 1 1 d . . . . .
H11A H 0.6297 0.2168 0.5893 0.125 Uiso 1 1 d G . . . .
H11B H 0.7258 0.3040 0.5843 0.125 Uiso 1 1 d G . . . .
O1 O 0.5194(4) -0.1241(4) 0.3815(3) 0.1039(16) Uani 1 1 d . . . . .
H1C H 0.5852 -0.1102 0.4000 0.156 Uiso 1 1 d G . . . .
H1D H 0.5092 -0.0635 0.3720 0.156 Uiso 1 1 d G . . . .
O007 O 1.5332(2) 0.0687(2) 0.32680(10) 0.0460(6) Uani 1 1 d . . . . .
O003 O 1.5111(2) 0.18870(18) 0.25829(9) 0.0378(5) Uani 1 1 d . . . . .
O004 O 1.5060(2) 0.25354(19) 0.35189(9) 0.0402(5) Uani 1 1 d . . . . .
O009 O 1.4021(2) 0.5485(2) 0.24786(12) 0.0490(6) Uani 1 1 d . . . . .
O00H O 1.3022(3) 0.5852(2) 0.08379(13) 0.0611(8) Uani 1 1 d D . . . .
O00J O 1.3965(3) 0.2238(3) -0.02302(11) 0.0673(9) Uani 1 1 d D . . . .
N9 N 1.4623(2) 0.3886(2) 0.22644(12) 0.0377(6) Uani 1 1 d . . . . .
H9 H 1.4962 0.3430 0.2401 0.045 Uiso 1 1 calc R . . . .
N11 N 1.1710(2) 0.2467(2) 0.22638(12) 0.0392(6) Uani 1 1 d . . . . .
H11 H 1.1623 0.2936 0.2525 0.047 Uiso 1 1 calc R . . . .
N10 N 1.2550(2) 0.1725(2) 0.29268(12) 0.0390(6) Uani 1 1 d . . . . .
H10 H 1.2386 0.2231 0.3147 0.047 Uiso 1 1 calc R . . . .
N00D N 0.8631(2) 0.2779(2) 0.41328(11) 0.0364(6) Uani 1 1 d . . . . .
N00G N 1.4423(2) 0.4498(2) 0.31395(12) 0.0399(6) Uani 1 1 d . . . . .
H00G H 1.4789 0.4020 0.3231 0.048 Uiso 1 1 calc R . . . .
N00K N 0.4888(3) -0.1270(2) 0.17800(13) 0.0465(7) Uani 1 1 d . . . . .
C029 C 0.7027(5) -0.3030(4) 0.3128(3) 0.093(2) Uani 1 1 d . . . . .
H02Q H 0.7567 -0.3499 0.3136 0.140 Uiso 1 1 calc GR . . . .
H02R H 0.6282 -0.3382 0.3286 0.140 Uiso 1 1 calc GR . . . .
H02S H 0.7390 -0.2322 0.3327 0.140 Uiso 1 1 calc GR . . . .
C010 C 0.2922(3) -0.2322(3) 0.21781(14) 0.0407(7) Uani 1 1 d . . . . .
H01S H 0.3287 -0.2894 0.2281 0.049 Uiso 1 1 calc R . . . .
H01T H 0.2536 -0.2564 0.1824 0.049 Uiso 1 1 calc R . . . .
C024 C 0.6824(5) 0.0054(4) 0.1459(2) 0.0756(15) Uani 1 1 d . . . . .
H02T H 0.6519 -0.0064 0.1089 0.091 Uiso 1 1 calc R . . . .
H02U H 0.7271 -0.0491 0.1511 0.091 Uiso 1 1 calc R . . . .
C021 C 0.3768(6) -0.0831(4) 0.09866(18) 0.0739(14) Uani 1 1 d . . . . .
H02V H 0.4297 -0.0082 0.0988 0.089 Uiso 0.703(6) 1 calc R . P A 1
H02W H 0.3061 -0.0799 0.1189 0.089 Uiso 0.703(6) 1 calc R . P A 1
C022 C 0.7666(6) 0.1236(4) 0.1570(2) 0.0839(18) Uani 1 1 d . . . . .
H02X H 0.8245 0.1375 0.1289 0.101 Uiso 1 1 calc R . . . .
H02Y H 0.7196 0.1777 0.1567 0.101 Uiso 1 1 calc R . . . .
C015 C 1.4486(3) 0.2614(3) 0.08868(15) 0.0432(8) Uani 1 1 d . . . . .
H015 H 1.4649 0.1985 0.0708 0.052 Uiso 1 1 calc R . . . .
C023 C 0.8758(4) -0.0012(4) 0.3351(3) 0.0800(17) Uani 1 1 d . . . . .
H02A H 0.8040 -0.0099 0.3126 0.096 Uiso 1 1 calc R . . . .
H02B H 0.8532 -0.0471 0.3646 0.096 Uiso 1 1 calc R . . . .
C014 C 1.0948(3) 0.3640(3) 0.17264(16) 0.0422(7) Uani 1 1 d . . . . .
H014 H 1.0965 0.4113 0.2038 0.051 Uiso 1 1 calc R . . . .
C025 C 0.6775(4) -0.2851(4) 0.2548(3) 0.088(2) Uani 1 1 d . . . . .
H02Z H 0.6410 -0.3570 0.2349 0.106 Uiso 1 1 calc R . . . .
H H 0.7535 -0.2526 0.2386 0.106 Uiso 1 1 calc R . . . .
C017 C 1.3806(3) 0.3085(3) 0.00136(15) 0.0494(9) Uani 1 1 d D . . . .
C018 C 1.3299(3) 0.5065(3) 0.05890(16) 0.0466(8) Uani 1 1 d D . . . .
C011 C 1.3360(3) 0.3906(4) -0.02768(16) 0.0493(9) Uani 1 1 d . . . . .
C019 C 1.0551(3) 0.3905(3) 0.12562(16) 0.0454(8) Uani 1 1 d . . . . .
H019 H 1.0291 0.4550 0.1252 0.054 Uiso 1 1 calc R . . . .
C020 C 0.7942(5) 0.4404(5) 0.2398(2) 0.0710(13) Uani 1 1 d . . . . .
H02C H 0.8379 0.4897 0.2152 0.106 Uiso 1 1 calc GR . . . .
H02D H 0.7263 0.4658 0.2520 0.106 Uiso 1 1 calc GR . . . .
H02E H 0.7662 0.3662 0.2220 0.106 Uiso 1 1 calc GR . . . .
C013 C 1.0609(3) 0.1817(3) -0.01818(16) 0.0481(8) Uani 1 1 d . . . . .
C016 C 0.7523(3) 0.3035(3) 0.43896(14) 0.0414(7) Uani 1 1 d . . . . .
H01A H 0.7148 0.2442 0.4608 0.050 Uiso 0.516(5) 1 calc R . P B 1
H01B H 0.6940 0.3057 0.4110 0.050 Uiso 0.516(5) 1 calc R . P B 1
H01C H 0.6828 0.2725 0.4145 0.050 Uiso 0.484(5) 1 calc R . P B 2
H01D H 0.7369 0.2660 0.4715 0.050 Uiso 0.484(5) 1 calc R . P B 2
C01A C 1.0154(3) 0.2789(3) -0.01987(17) 0.0493(8) Uani 1 1 d . . . . .
C02A C 0.9704(6) -0.0418(5) 0.3022(4) 0.118(3) Uani 1 1 d . . . . .
H02F H 0.9899 0.0009 0.2719 0.177 Uiso 1 1 calc GR . . . .
H02G H 0.9385 -0.1194 0.2898 0.177 Uiso 1 1 calc GR . . . .
H02H H 1.0420 -0.0323 0.3243 0.177 Uiso 1 1 calc GR . . . .
C01B C 1.3139(3) 0.4848(3) -0.00011(16) 0.0466(8) Uani 1 1 d . . . . .
C02C C 0.8305(7) 0.1372(7) 0.2087(3) 0.119(3) Uani 1 1 d . . . . .
H02 H 0.8976 0.2026 0.2106 0.179 Uiso 1 1 calc GR . . . .
HA H 0.8594 0.0727 0.2126 0.179 Uiso 1 1 calc GR . . . .
HB H 0.7767 0.1452 0.2369 0.179 Uiso 1 1 calc GR . . . .
C01E C 0.9090(3) 0.3567(3) 0.37049(14) 0.0411(7) Uani 1 1 d . . . . .
H01E H 0.9387 0.4320 0.3880 0.049 Uiso 1 1 calc R . . . .
H01F H 0.9770 0.3363 0.3538 0.049 Uiso 1 1 calc R . . . .
C01F C 0.9656(3) 0.2953(3) 0.45451(15) 0.0443(8) Uani 1 1 d . . . . .
H01G H 0.9882 0.3728 0.4694 0.053 Uiso 0.699(7) 1 calc R . P C 1
H01H H 1.0351 0.2805 0.4367 0.053 Uiso 0.699(7) 1 calc R . P C 1
H01I H 0.9687 0.3627 0.4778 0.053 Uiso 0.301(7) 1 calc R . P C 2
H01J H 1.0408 0.3080 0.4358 0.053 Uiso 0.301(7) 1 calc R . P C 2
C01H C 0.1986(4) -0.2159(3) 0.25819(17) 0.0500(9) Uani 1 1 d . . . . .
H01U H 0.1600 -0.1611 0.2466 0.060 Uiso 1 1 calc R . . . .
H01V H 0.2388 -0.1869 0.2929 0.060 Uiso 1 1 calc R . . . .
C01I C 0.8174(3) 0.3576(3) 0.32689(15) 0.0473(8) Uani 1 1 d . . . . .
H01K H 0.7494 0.3796 0.3425 0.057 Uiso 1 1 calc R . . . .
H01L H 0.7878 0.2834 0.3082 0.057 Uiso 1 1 calc R . . . .
C01J C 0.9233(4) 0.1209(3) 0.35750(19) 0.0533(9) Uani 1 1 d . . . . .
H01M H 0.9934 0.1298 0.3812 0.064 Uiso 1 1 calc R . . . .
H01N H 0.9475 0.1672 0.3283 0.064 Uiso 1 1 calc R . . . .
C01K C 1.3909(3) 0.5119(3) 0.35366(17) 0.0487(9) Uani 1 1 d . . . . .
H1BA H 1.3974 0.5859 0.3427 0.058 Uiso 1 1 calc R . . D .
HC H 1.4360 0.5206 0.3875 0.058 Uiso 1 1 calc R . . D .
C01L C 0.5770(4) -0.0107(3) 0.18352(17) 0.0534(10) Uani 1 1 d . . . . .
H01W H 0.5325 0.0434 0.1772 0.064 Uiso 1 1 calc R . . . .
H01X H 0.6094 0.0058 0.2202 0.064 Uiso 1 1 calc R . . . .
C00L C 1.2198(3) 0.1625(3) 0.23965(14) 0.0370(7) Uani 1 1 d . . . . .
C00M C 1.4322(3) 0.4677(3) 0.26160(15) 0.0391(7) Uani 1 1 d . . . . .
C01M C 1.2734(4) 0.5609(4) -0.0292(2) 0.0613(11) Uani 1 1 d . . . . .
H2BA H 1.2581 0.6242 -0.0113 0.074 Uiso 1 1 calc R . . . .
C01N C 0.5521(3) -0.2148(3) 0.1918(2) 0.0593(11) Uani 1 1 d . . . . .
H01Y H 0.4974 -0.2881 0.1821 0.071 Uiso 1 1 calc R . . . .
HD H 0.6218 -0.2083 0.1696 0.071 Uiso 1 1 calc R . . . .
C00N C 1.0960(3) 0.2233(3) 0.07968(14) 0.0387(7) Uani 1 1 d . . . . .
C01O C 1.2566(4) 0.5409(4) -0.0844(2) 0.0664(13) Uani 1 1 d . . . . .
H3BA H 1.2300 0.5908 -0.1036 0.080 Uiso 1 1 calc R . . . .
C00O C 1.4432(3) 0.3755(3) 0.17098(14) 0.0367(7) Uani 1 1 d . . . . .
C00P C 1.1343(3) 0.2645(3) 0.17537(14) 0.0373(7) Uani 1 1 d . . . . .
C01P C 0.8772(4) 0.4397(4) 0.28785(18) 0.0555(10) Uani 1 1 d . . . . .
H01O H 0.9492 0.4205 0.2750 0.067 Uiso 1 1 calc R . . . .
H01P H 0.9021 0.5141 0.3066 0.067 Uiso 1 1 calc R . . . .
C01Q C 0.9740(4) 0.3016(4) -0.07083(19) 0.0606(10) Uani 1 1 d . . . . .
H6AA H 0.9445 0.3638 -0.0729 0.073 Uiso 1 1 calc R . . . .
C00Q C 1.0526(3) 0.3210(3) 0.07689(15) 0.0413(7) Uani 1 1 d . . . . .
C00R C 1.1337(3) 0.1964(3) 0.12944(14) 0.0377(7) Uani 1 1 d . . . . .
H00R H 1.1584 0.1314 0.1310 0.045 Uiso 1 1 calc R . . . .
C01R C 1.0632(4) 0.1148(4) -0.06673(17) 0.0587(10) Uani 1 1 d . . . . .
H7AA H 1.0928 0.0523 -0.0662 0.070 Uiso 1 1 calc R . . . .
C00S C 1.3988(3) 0.4488(3) 0.14256(15) 0.0399(7) Uani 1 1 d . . . . .
H00S H 1.3824 0.5116 0.1605 0.048 Uiso 1 1 calc R . . . .
C00T C 1.3194(3) 0.0985(3) 0.31145(14) 0.0396(7) Uani 1 1 d . . . . .
H00E H 1.2980 0.0288 0.2884 0.048 Uiso 1 1 calc R . . . .
H00F H 1.2951 0.0820 0.3475 0.048 Uiso 1 1 calc R . . . .
C01T C 1.3160(4) 0.3717(5) -0.08302(18) 0.0665(12) Uani 1 1 d . . . . .
H4BA H 1.3277 0.3074 -0.1015 0.080 Uiso 1 1 calc R . . . .
C01U C 0.5939(4) -0.2088(3) 0.2498(2) 0.0632(12) Uani 1 1 d . . . . .
H01Z H 0.5246 -0.2321 0.2719 0.076 Uiso 1 1 calc R . . . .
HE H 0.6367 -0.1324 0.2624 0.076 Uiso 1 1 calc R . . . .
C00U C 1.3794(3) 0.4266(3) 0.08737(15) 0.0402(7) Uani 1 1 d . . . . .
C01V C 0.4410(4) -0.1594(3) 0.12127(16) 0.0596(11) Uani 1 1 d . . . . .
H01 H 0.5081 -0.1636 0.0987 0.071 Uiso 1 1 calc R . . . .
HF H 0.3860 -0.2337 0.1193 0.071 Uiso 1 1 calc R . . . .
C00V C 1.4040(3) 0.3335(3) 0.05940(14) 0.0405(7) Uani 1 1 d . . . . .
C01W C 0.1023(4) -0.3247(3) 0.2641(2) 0.0615(11) Uani 1 1 d . . . . .
H4AA H 0.0601 -0.3521 0.2302 0.092 Uiso 1 1 calc GR . . . .
HG H 0.0462 -0.3111 0.2904 0.092 Uiso 1 1 calc GR . . . .
HH H 0.1402 -0.3792 0.2756 0.092 Uiso 1 1 calc GR . . . .
C01X C 1.2789(4) 0.4484(5) -0.11054(19) 0.0710(14) Uani 1 1 d . . . . .
H5BA H 1.2688 0.4366 -0.1478 0.085 Uiso 1 1 calc R . . . .
C00X C 0.3882(3) -0.1231(3) 0.21635(14) 0.0400(7) Uani 1 1 d . . . . .
H00C H 0.4238 -0.0993 0.2523 0.048 Uiso 1 1 calc R . . . .
H00D H 0.3497 -0.0670 0.2064 0.048 Uiso 1 1 calc R . . . .
C01Y C 1.0232(5) 0.1401(5) -0.11404(18) 0.0664(11) Uani 1 1 d . . . . .
H8AA H 1.0261 0.0950 -0.1455 0.080 Uiso 1 1 calc R . . . .
C00Y C 1.4686(3) 0.2822(3) 0.14301(14) 0.0405(7) Uani 1 1 d . . . . .
H00Y H 1.4994 0.2339 0.1617 0.049 Uiso 1 1 calc R . . . .
C00Z C 0.8249(3) 0.1576(3) 0.38840(14) 0.0398(7) Uani 1 1 d . . . . .
H00A H 0.7555 0.1482 0.3642 0.048 Uiso 1 1 calc R . . . .
H00B H 0.7999 0.1091 0.4167 0.048 Uiso 1 1 calc R . . . .
C01Z C 0.9771(5) 0.2341(5) -0.11590(19) 0.0687(12) Uani 1 1 d . . . . .
H9AA H 0.9487 0.2497 -0.1485 0.082 Uiso 1 1 calc R . . . .
C026 C 0.3407(6) -0.1364(5) 0.0410(2) 0.0487(12) Uani 0.703(6) 1 d . . P A 1
H5AA H 0.4123 -0.1385 0.0213 0.058 Uiso 0.703(6) 1 calc R . P A 1
HI H 0.2908 -0.2123 0.0415 0.058 Uiso 0.703(6) 1 calc R . P A 1
C2 C 0.6436(9) 0.4413(9) 0.4677(4) 0.0482(16) Uani 0.516(5) 1 d . . P B 1
H2A H 0.6101 0.4130 0.4318 0.058 Uiso 0.516(5) 1 calc R . P B 1
H2B H 0.5900 0.4011 0.4932 0.058 Uiso 0.516(5) 1 calc R . P B 1
C1 C 0.7867(8) 0.4185(8) 0.4750(4) 0.0440(15) Uani 0.516(5) 1 d . . P B 1
H1A H 0.8499 0.4747 0.4601 0.053 Uiso 0.516(5) 1 calc R . P B 1
H1B H 0.8080 0.4112 0.5119 0.053 Uiso 0.516(5) 1 calc R . P B 1
C3AA C 0.6522(7) 0.5662(7) 0.4773(3) 0.0518(12) Uani 0.516(5) 1 d . . P B 1
H3AA H 0.6740 0.6007 0.4448 0.078 Uiso 0.516(5) 1 calc GR . P B 1
H3AB H 0.7126 0.6003 0.5051 0.078 Uiso 0.516(5) 1 calc GR . P B 1
H3AC H 0.5755 0.5760 0.4882 0.078 Uiso 0.516(5) 1 calc GR . P B 1
C1AA C 0.2711(6) -0.0669(5) 0.0141(3) 0.0588(13) Uani 0.703(6) 1 d . . P A 1
H1AC H 0.2479 -0.0991 -0.0221 0.088 Uiso 0.703(6) 1 calc GR . P A 1
H1AD H 0.3212 0.0080 0.0136 0.088 Uiso 0.703(6) 1 calc GR . P A 1
H1AE H 0.2001 -0.0656 0.0337 0.088 Uiso 0.703(6) 1 calc GR . P A 1
C02B C 1.0154(6) 0.2695(7) 0.5495(3) 0.0585(16) Uani 0.699(7) 1 d . . P C 1
H02I H 1.0991 0.2866 0.5395 0.070 Uiso 0.699(7) 1 calc R . P C 1
H02J H 0.9990 0.3388 0.5637 0.070 Uiso 0.699(7) 1 calc R . P C 1
C02F C 0.9972(7) 0.1908(7) 0.5927(3) 0.0715(17) Uani 0.699(7) 1 d . . P C 1
H02K H 1.0142 0.1223 0.5790 0.107 Uiso 0.699(7) 1 calc GR . P C 1
H02L H 0.9151 0.1755 0.6036 0.107 Uiso 0.699(7) 1 calc GR . P C 1
H02M H 1.0507 0.2245 0.6230 0.107 Uiso 0.699(7) 1 calc GR . P C 1
C01S C 0.9345(6) 0.2212(6) 0.5000(3) 0.0442(15) Uani 0.699(7) 1 d . . P C 1
H01Q H 0.8509 0.2134 0.5089 0.053 Uiso 0.699(7) 1 calc R . P C 1
H01R H 0.9432 0.1475 0.4884 0.053 Uiso 0.699(7) 1 calc R . P C 1
S2A S 1.23435(8) 0.44302(8) 0.36282(4) 0.0537(3) Uani 1 1 d . . . E 2
O0AA O 1.1924(3) 0.5199(3) 0.40013(15) 0.0739(11) Uani 1 1 d . . . E 2
O1AA O 1.1748(2) 0.4230(2) 0.30980(12) 0.0549(7) Uani 1 1 d . . . E 2
O00D O 1.2345(3) 0.3381(2) 0.38467(12) 0.0590(7) Uani 1 1 d . . . E 2
C0 C 0.2905(15) -0.1086(12) 0.0444(6) 0.0487(12) Uani 0.297(6) 1 d . . P A 2
H0A H 0.2439 -0.1862 0.0400 0.058 Uiso 0.297(6) 1 calc R . P A 2
H0B H 0.2353 -0.0616 0.0459 0.058 Uiso 0.297(6) 1 calc R . P A 2
C012 C 1.0135(3) 0.3463(3) 0.02744(17) 0.0466(8) Uani 1 1 d D U . . .
H012 H 0.9856 0.4096 0.0262 0.056 Uiso 0.847(8) 1 calc R . P F 9
C2A C 0.6711(10) 0.4563(9) 0.4908(4) 0.0482(16) Uani 0.484(5) 1 d . . P B 2
H2AA H 0.6197 0.3934 0.5068 0.058 Uiso 0.484(5) 1 calc R . P B 2
H2AB H 0.7064 0.5175 0.5178 0.058 Uiso 0.484(5) 1 calc R . P B 2
C1A C 0.7632(9) 0.4246(9) 0.4526(4) 0.0440(15) Uani 0.484(5) 1 d . . P B 2
H1AA H 0.7578 0.4576 0.4194 0.053 Uiso 0.484(5) 1 calc R . P B 2
H1AB H 0.8434 0.4589 0.4686 0.053 Uiso 0.484(5) 1 calc R . P B 2
C2AA C 1.0524(15) 0.2338(16) 0.5361(7) 0.0585(16) Uani 0.301(7) 1 d . . P C 2
H2AC H 1.1261 0.2797 0.5227 0.070 Uiso 0.301(7) 1 calc R . P C 2
H2AD H 1.0706 0.1690 0.5492 0.070 Uiso 0.301(7) 1 calc R . P C 2
C0AA C 0.9588(19) 0.1962(18) 0.4911(9) 0.0442(15) Uani 0.301(7) 1 d . . P C 2
H0AA H 0.8791 0.1739 0.5057 0.053 Uiso 0.301(7) 1 calc R . P C 2
H0AB H 0.9726 0.1322 0.4696 0.053 Uiso 0.301(7) 1 calc R . P C 2
C3AB C 0.6131(8) 0.4903(8) 0.4436(3) 0.0518(12) Uani 0.484(5) 1 d . . P B 2
H3AD H 0.5763 0.4253 0.4195 0.078 Uiso 0.484(5) 1 calc GR . P B 2
H3AE H 0.6732 0.5414 0.4252 0.078 Uiso 0.484(5) 1 calc GR . P B 2
H3AF H 0.5525 0.5261 0.4558 0.078 Uiso 0.484(5) 1 calc GR . P B 2
C1AB C 0.3720(14) -0.0837(13) 0.0004(6) 0.0588(13) Uani 0.297(6) 1 d . . P A 2
H1AF H 0.3311 -0.1199 -0.0327 0.088 Uiso 0.297(6) 1 calc GR . P A 2
H1AG H 0.4416 -0.1104 0.0065 0.088 Uiso 0.297(6) 1 calc GR . P A 2
H1AH H 0.3969 -0.0044 -0.0016 0.088 Uiso 0.297(6) 1 calc GR . P A 2
C01C C 1.0998(3) 0.1559(3) 0.03150(16) 0.0476(8) Uani 1 1 d D U . . .
H0BA H 1.1285 0.0930 0.0326 0.057 Uiso 0.847(8) 1 calc R . P F 9
C02G C 1.0086(17) 0.3010(17) 0.5825(7) 0.0715(17) Uani 0.301(7) 1 d . . P C 2
H02N H 0.9876 0.3635 0.5692 0.107 Uiso 0.301(7) 1 calc GR . P C 2
H02O H 1.0719 0.3274 0.6097 0.107 Uiso 0.301(7) 1 calc GR . P C 2
H02P H 0.9390 0.2540 0.5974 0.107 Uiso 0.301(7) 1 calc GR . P C 2
S1 S 0.6992(2) -0.14349(19) 0.48989(9) 0.0564(4) Uani 0.458(2) 1 d D . P G 1
O3 O 0.6969(7) -0.0600(5) 0.4502(2) 0.0564(4) Uani 0.458(2) 1 d D . P G 1
C4 C 0.8040(7) -0.0752(7) 0.5428(3) 0.0564(4) Uani 0.458(2) 1 d D . P G 1
H4A H 0.8830 -0.0506 0.5288 0.085 Uiso 0.458(2) 1 calc GR . P G 1
H4B H 0.8053 -0.1261 0.5692 0.085 Uiso 0.458(2) 1 calc GR . P G 1
H4C H 0.7804 -0.0118 0.5591 0.085 Uiso 0.458(2) 1 calc GR . P G 1
C5 C 0.5689(6) -0.1526(8) 0.5283(3) 0.0564(4) Uani 0.458(2) 1 d D . P G 1
H5A H 0.5761 -0.0826 0.5493 0.085 Uiso 0.458(2) 1 calc GR . P G 1
H5B H 0.5614 -0.2107 0.5518 0.085 Uiso 0.458(2) 1 calc GR . P G 1
H5C H 0.4986 -0.1696 0.5047 0.085 Uiso 0.458(2) 1 calc GR . P G 1
C5A C 0.5519(6) -0.0611(8) 0.5356(4) 0.0564(4) Uani 0.432(2) 1 d D . P H 2
H5AB H 0.4993 -0.0884 0.5044 0.085 Uiso 0.432(2) 1 calc GR . P H 2
H5AC H 0.5617 0.0177 0.5433 0.085 Uiso 0.432(2) 1 calc GR . P H 2
H5AD H 0.5173 -0.0992 0.5657 0.085 Uiso 0.432(2) 1 calc GR . P H 2
C4A C 0.6345(9) -0.2327(4) 0.5217(4) 0.0564(4) Uani 0.432(2) 1 d D . P H 2
H4AB H 0.6084 -0.2518 0.5567 0.085 Uiso 0.432(2) 1 calc GR . P H 2
H4AC H 0.6956 -0.2692 0.5110 0.085 Uiso 0.432(2) 1 calc GR . P H 2
H4AD H 0.5670 -0.2568 0.4964 0.085 Uiso 0.432(2) 1 calc GR . P H 2
S1A S 0.6945(2) -0.0860(2) 0.52338(9) 0.0564(4) Uani 0.432(2) 1 d D . P H 2
O3A O 0.7217(7) -0.0588(6) 0.4666(2) 0.0564(4) Uani 0.432(2) 1 d D . P H 2
C4AA C 0.573(2) -0.026(3) 0.5744(9) 0.0564(4) Uani 0.109(2) 1 d D . P I 3
H4AE H 0.5152 0.0110 0.5633 0.085 Uiso 0.109(2) 1 calc GR . P I 3
H4AF H 0.6125 0.0108 0.6078 0.085 Uiso 0.109(2) 1 calc GR . P I 3
H4AG H 0.5333 -0.1026 0.5791 0.085 Uiso 0.109(2) 1 calc GR . P I 3
S0AA S 0.6826(8) -0.0221(9) 0.5247(3) 0.0564(4) Uani 0.109(2) 1 d D . P I 3
O2AA O 0.686(3) 0.000(2) 0.4664(4) 0.0564(4) Uani 0.109(2) 1 d D . P I 3
C5AA C 0.8296(15) 0.069(2) 0.5367(15) 0.0564(4) Uani 0.109(2) 1 d D . P I 3
H5AE H 0.8241 0.1382 0.5555 0.085 Uiso 0.109(2) 1 calc GR . P I 3
H5AF H 0.8672 0.0834 0.5031 0.085 Uiso 0.109(2) 1 calc GR . P I 3
H5AG H 0.8770 0.0350 0.5582 0.085 Uiso 0.109(2) 1 calc GR . P I 3
O3AA O 1.1561(15) 0.0851(12) 0.0339(8) 0.060(4) Uani 0.153(8) 1 d D U P F 8
O24 O 0.9758(17) 0.4279(10) 0.0213(8) 0.060(4) Uani 0.153(8) 1 d D U P F 8

loop_
_atom_site_aniso_label
_atom_site_aniso_U_11
_atom_site_aniso_U_22
_atom_site_aniso_U_33
_atom_site_aniso_U_23
_atom_site_aniso_U_13
_atom_site_aniso_U_12
S3 0.0423(4) 0.0295(4) 0.0298(4) 0.0030(3) 0.0005(3) 0.0052(3)
O005 0.0533(13) 0.0324(11) 0.0393(12) -0.0036(9) -0.0019(10) 0.0134(10)
O11 0.085(2) 0.079(2) 0.064(2) -0.0113(18) 0.0166(17) -0.0116(19)
O1 0.091(3) 0.081(3) 0.152(5) 0.072(3) 0.036(3) 0.023(2)
O007 0.0580(14) 0.0358(12) 0.0438(13) 0.0066(10) -0.0039(11) 0.0110(11)
O003 0.0453(12) 0.0349(11) 0.0319(11) 0.0036(9) 0.0040(9) 0.0082(9)
O004 0.0462(12) 0.0350(11) 0.0350(11) 0.0005(9) -0.0022(9) 0.0045(9)
O009 0.0509(14) 0.0327(12) 0.0640(16) -0.0019(11) 0.0039(12) 0.0143(11)
O00H 0.0764(19) 0.0311(13) 0.076(2) 0.0050(13) -0.0150(15) 0.0151(13)
O00J 0.085(2) 0.096(2) 0.0418(15) 0.0063(15) 0.0152(14) 0.059(2)
N9 0.0401(14) 0.0315(13) 0.0436(15) 0.0046(11) 0.0074(11) 0.0127(11)
N11 0.0405(14) 0.0320(13) 0.0424(15) -0.0075(11) 0.0051(11) 0.0086(11)
N10 0.0407(14) 0.0315(13) 0.0405(14) -0.0056(11) 0.0026(11) 0.0050(11)
N00D 0.0327(13) 0.0367(14) 0.0368(14) 0.0066(11) 0.0019(10) 0.0034(11)
N00G 0.0376(13) 0.0316(13) 0.0476(16) -0.0036(11) 0.0073(11) 0.0065(11)
N00K 0.0536(17) 0.0265(13) 0.0520(17) -0.0072(12) 0.0196(14) 0.0006(12)
C029 0.050(2) 0.050(3) 0.176(7) 0.019(3) -0.023(3) 0.004(2)
C010 0.0468(17) 0.0299(15) 0.0455(18) 0.0062(13) 0.0092(14) 0.0092(13)
C024 0.084(3) 0.053(2) 0.070(3) -0.013(2) 0.032(3) -0.011(2)
C021 0.118(4) 0.049(2) 0.044(2) 0.0042(18) 0.005(2) 0.003(2)
C022 0.087(3) 0.055(3) 0.085(4) -0.014(2) 0.039(3) -0.019(2)
C015 0.0494(18) 0.0450(18) 0.0425(18) 0.0092(14) 0.0167(14) 0.0233(15)
C023 0.056(2) 0.043(2) 0.127(5) -0.016(3) 0.031(3) -0.0047(19)
C014 0.0365(16) 0.0303(15) 0.057(2) -0.0050(14) 0.0049(14) 0.0071(13)
C025 0.038(2) 0.056(3) 0.170(7) 0.014(3) 0.013(3) 0.0088(19)
C017 0.0468(19) 0.062(2) 0.047(2) 0.0159(18) 0.0180(15) 0.0247(17)
C018 0.0460(18) 0.0275(16) 0.062(2) 0.0110(15) -0.0041(16) -0.0003(14)
C011 0.0384(17) 0.066(2) 0.047(2) 0.0224(18) 0.0143(14) 0.0138(16)
C019 0.0447(18) 0.0333(16) 0.059(2) 0.0007(15) 0.0046(15) 0.0131(14)
C020 0.070(3) 0.075(3) 0.065(3) 0.036(2) -0.009(2) 0.005(2)
C013 0.0450(18) 0.0477(19) 0.050(2) 0.0079(16) 0.0071(15) 0.0078(15)
C016 0.0345(15) 0.0430(18) 0.0436(18) 0.0071(14) 0.0065(13) 0.0039(13)
C01A 0.0451(19) 0.0457(19) 0.055(2) 0.0112(17) 0.0037(16) 0.0057(15)
C02A 0.076(3) 0.048(3) 0.201(8) -0.045(4) 0.063(4) -0.015(2)
C01B 0.0363(16) 0.0404(18) 0.059(2) 0.0188(16) -0.0002(15) -0.0013(14)
C02C 0.089(4) 0.122(6) 0.102(5) -0.015(4) 0.040(4) -0.044(4)
C01E 0.0376(16) 0.0386(17) 0.0432(18) 0.0110(14) 0.0049(13) 0.0010(13)
C01F 0.0382(16) 0.0411(17) 0.050(2) 0.0066(15) -0.0093(14) 0.0034(14)
C01H 0.054(2) 0.0386(18) 0.056(2) 0.0063(16) 0.0197(17) 0.0073(16)
C01I 0.0410(17) 0.0484(19) 0.0469(19) 0.0130(16) 0.0003(14) -0.0007(15)
C01J 0.0459(19) 0.0384(19) 0.069(3) -0.0020(17) 0.0084(17) 0.0020(15)
C01K 0.0338(16) 0.0392(18) 0.062(2) -0.0163(16) 0.0099(15) -0.0023(13)
C01L 0.064(2) 0.0288(16) 0.054(2) -0.0076(15) 0.0198(18) -0.0082(15)
C00L 0.0342(15) 0.0286(15) 0.0437(17) -0.0022(13) 0.0048(12) 0.0027(12)
C00M 0.0285(14) 0.0297(15) 0.055(2) -0.0031(14) 0.0067(13) 0.0028(12)
C01M 0.052(2) 0.049(2) 0.080(3) 0.031(2) -0.012(2) 0.0003(17)
C01N 0.0437(19) 0.0321(17) 0.095(3) -0.0148(19) 0.021(2) 0.0043(15)
C00N 0.0364(15) 0.0298(15) 0.0482(18) 0.0037(13) 0.0096(13) 0.0054(12)
C01O 0.053(2) 0.071(3) 0.075(3) 0.041(3) -0.004(2) 0.005(2)
C00O 0.0323(14) 0.0294(14) 0.0474(18) 0.0082(13) 0.0091(12) 0.0046(12)
C00P 0.0286(14) 0.0292(15) 0.0518(19) 0.0000(13) 0.0061(13) 0.0048(12)
C01P 0.049(2) 0.058(2) 0.061(2) 0.030(2) 0.0035(17) 0.0080(17)
C01Q 0.062(2) 0.061(2) 0.057(2) 0.016(2) 0.0013(19) 0.012(2)
C00Q 0.0357(16) 0.0306(15) 0.055(2) 0.0034(14) 0.0074(14) 0.0047(12)
C00R 0.0363(15) 0.0272(14) 0.0481(18) 0.0001(13) 0.0045(13) 0.0071(12)
C01R 0.067(2) 0.062(2) 0.048(2) 0.0018(18) 0.0072(18) 0.019(2)
C00S 0.0391(16) 0.0248(14) 0.053(2) 0.0072(13) 0.0045(14) 0.0028(12)
C00T 0.0409(16) 0.0322(15) 0.0392(17) 0.0015(13) 0.0039(13) -0.0010(13)
C01T 0.065(3) 0.102(4) 0.047(2) 0.020(2) 0.0166(19) 0.043(3)
C01U 0.048(2) 0.0357(19) 0.100(4) -0.004(2) -0.001(2) 0.0054(16)
C00U 0.0340(15) 0.0305(15) 0.054(2) 0.0133(14) 0.0037(13) 0.0011(12)
C01V 0.083(3) 0.0368(19) 0.045(2) -0.0108(16) 0.0228(19) -0.0051(18)
C00V 0.0373(16) 0.0432(17) 0.0431(18) 0.0133(14) 0.0116(13) 0.0111(14)
C01W 0.061(2) 0.040(2) 0.077(3) 0.0057(19) 0.026(2) 0.0006(17)
C01X 0.062(3) 0.111(4) 0.050(2) 0.031(3) 0.0103(19) 0.031(3)
C00X 0.0514(18) 0.0329(16) 0.0366(16) 0.0031(13) 0.0118(14) 0.0125(14)
C01Y 0.077(3) 0.077(3) 0.045(2) 0.007(2) 0.004(2) 0.020(2)
C00Y 0.0449(17) 0.0371(16) 0.0441(18) 0.0098(14) 0.0115(14) 0.0167(14)
C00Z 0.0398(16) 0.0341(16) 0.0417(17) 0.0037(13) -0.0019(13) 0.0034(13)
C01Z 0.072(3) 0.082(3) 0.051(2) 0.015(2) 0.000(2) 0.014(2)
C026 0.064(4) 0.042(3) 0.046(2) 0.007(2) 0.006(3) 0.023(2)
C2 0.052(4) 0.050(4) 0.040(5) -0.005(4) 0.004(4) 0.011(3)
C1 0.037(4) 0.047(3) 0.047(5) 0.003(4) -0.003(3) 0.011(2)
C3AA 0.056(3) 0.054(3) 0.046(3) -0.008(2) -0.001(2) 0.019(2)
C1AA 0.065(3) 0.055(3) 0.060(3) 0.011(3) 0.005(2) 0.020(3)
C02B 0.050(4) 0.076(5) 0.049(4) 0.000(3) -0.007(3) 0.020(3)
C02F 0.081(4) 0.092(5) 0.045(3) 0.007(3) -0.021(3) 0.031(4)
C01S 0.040(4) 0.048(4) 0.048(4) 0.006(3) -0.003(3) 0.017(2)
S2A 0.0354(4) 0.0485(5) 0.0636(6) -0.0271(4) 0.0128(4) -0.0023(4)
O0AA 0.0423(14) 0.0706(19) 0.090(2) -0.0481(18) 0.0156(14) -0.0003(13)
O1AA 0.0376(12) 0.0519(15) 0.0661(17) -0.0221(13) 0.0040(11) 0.0052(11)
O00D 0.0495(14) 0.0560(16) 0.0568(16) -0.0161(13) 0.0180(12) -0.0048(12)
C0 0.064(4) 0.042(3) 0.046(2) 0.007(2) 0.006(3) 0.023(2)
C012 0.0442(18) 0.0364(17) 0.060(2) 0.0082(15) 0.0031(15) 0.0110(14)
C2A 0.052(4) 0.050(4) 0.040(5) -0.005(4) 0.004(4) 0.011(3)
C1A 0.037(4) 0.047(3) 0.047(5) 0.003(4) -0.003(3) 0.011(2)
C2AA 0.050(4) 0.076(5) 0.049(4) 0.000(3) -0.007(3) 0.020(3)
C0AA 0.040(4) 0.048(4) 0.048(4) 0.006(3) -0.003(3) 0.017(2)
C3AB 0.056(3) 0.054(3) 0.046(3) -0.008(2) -0.001(2) 0.019(2)
C1AB 0.065(3) 0.055(3) 0.060(3) 0.011(3) 0.005(2) 0.020(3)
C01C 0.055(2) 0.0389(18) 0.047(2) 0.0021(15) 0.0074(15) 0.0100(15)
C02G 0.081(4) 0.092(5) 0.045(3) 0.007(3) -0.021(3) 0.031(4)
S1 0.0737(9) 0.0517(9) 0.0433(7) 0.0136(6) 0.0052(6) 0.0125(7)
O3 0.0737(9) 0.0517(9) 0.0433(7) 0.0136(6) 0.0052(6) 0.0125(7)
C4 0.0737(9) 0.0517(9) 0.0433(7) 0.0136(6) 0.0052(6) 0.0125(7)
C5 0.0737(9) 0.0517(9) 0.0433(7) 0.0136(6) 0.0052(6) 0.0125(7)
C5A 0.0737(9) 0.0517(9) 0.0433(7) 0.0136(6) 0.0052(6) 0.0125(7)
C4A 0.0737(9) 0.0517(9) 0.0433(7) 0.0136(6) 0.0052(6) 0.0125(7)
S1A 0.0737(9) 0.0517(9) 0.0433(7) 0.0136(6) 0.0052(6) 0.0125(7)
O3A 0.0737(9) 0.0517(9) 0.0433(7) 0.0136(6) 0.0052(6) 0.0125(7)
C4AA 0.0737(9) 0.0517(9) 0.0433(7) 0.0136(6) 0.0052(6) 0.0125(7)
S0AA 0.0737(9) 0.0517(9) 0.0433(7) 0.0136(6) 0.0052(6) 0.0125(7)
O2AA 0.0737(9) 0.0517(9) 0.0433(7) 0.0136(6) 0.0052(6) 0.0125(7)
C5AA 0.0737(9) 0.0517(9) 0.0433(7) 0.0136(6) 0.0052(6) 0.0125(7)
O3AA 0.071(6) 0.049(5) 0.054(6) -0.003(5) 0.008(5) 0.008(5)
O24 0.071(6) 0.049(5) 0.054(6) -0.003(5) 0.008(5) 0.008(5)

_geom_special_details            
;
 All esds (except the esd in the dihedral angle between two l.s. planes)
 are estimated using the full covariance matrix.  The cell esds are taken
 into account individually in the estimation of esds in distances, angles
 and torsion angles; correlations between esds in cell parameters are only
 used when they are defined by crystal symmetry.  An approximate (isotropic)
 treatment of cell esds is used for estimating esds involving l.s. planes.
;
loop_
_geom_bond_atom_site_label_1
_geom_bond_atom_site_label_2
_geom_bond_distance
_geom_bond_site_symmetry_2
_geom_bond_publ_flag
S3 O007 1.457(3) . ?
S3 O003 1.463(2) . ?
S3 O004 1.450(2) . ?
S3 C00T 1.803(3) . ?
O005 C00L 1.221(4) . ?
O11 H11A 0.8500 . ?
O11 H11B 0.8504 . ?
O1 H1C 0.8499 . ?
O1 H1D 0.8493 . ?
O009 C00M 1.223(4) . ?
O00H C018 1.229(4) . ?
O00J C017 1.228(4) . ?
N9 H9 0.8600 . ?
N9 C00M 1.377(4) . ?
N9 C00O 1.390(5) . ?
N11 H11 0.8600 . ?
N11 C00L 1.378(4) . ?
N11 C00P 1.394(5) . ?
N10 H10 0.8600 . ?
N10 C00L 1.367(5) . ?
N10 C00T 1.432(5) . ?
N00D C016 1.527(4) . ?
N00D C01E 1.523(4) . ?
N00D C01F 1.514(4) . ?
N00D C00Z 1.518(4) . ?
N00G H00G 0.8600 . ?
N00G C01K 1.432(4) . ?
N00G C00M 1.357(5) . ?
N00K C01L 1.527(4) . ?
N00K C01N 1.527(5) . ?
N00K C01V 1.495(5) . ?
N00K C00X 1.518(4) . ?
C029 H02Q 0.9600 . ?
C029 H02R 0.9600 . ?
C029 H02S 0.9600 . ?
C029 C025 1.523(11) . ?
C010 H01S 0.9700 . ?
C010 H01T 0.9700 . ?
C010 C01H 1.524(5) . ?
C010 C00X 1.511(5) . ?
C024 H02T 0.9700 . ?
C024 H02U 0.9700 . ?
C024 C022 1.532(6) . ?
C024 C01L 1.525(6) . ?
C021 H02V 0.9700 . ?
C021 H02W 0.9700 . ?
C021 C01V 1.493(8) . ?
C021 C026 1.535(7) . ?
C021 C0 1.627(16) . ?
C022 H02X 0.9700 . ?
C022 H02Y 0.9700 . ?
C022 C02C 1.452(11) . ?
C015 H015 0.9300 . ?
C015 C00V 1.400(5) . ?
C015 C00Y 1.365(5) . ?
C023 H02A 0.9700 . ?
C023 H02B 0.9700 . ?
C023 C02A 1.534(7) . ?
C023 C01J 1.525(6) . ?
C014 H014 0.9300 . ?
C014 C019 1.355(6) . ?
C014 C00P 1.437(5) . ?
C025 H02Z 0.9700 . ?
C025 H 0.9700 . ?
C025 C01U 1.531(6) . ?
C017 C011 1.497(5) . ?
C017 C00V 1.463(5) . ?
C018 C01B 1.476(6) . ?
C018 C00U 1.498(5) . ?
C011 C01B 1.391(6) . ?
C011 C01T 1.389(6) . ?
C019 H019 0.9300 . ?
C019 C00Q 1.425(5) . ?
C020 H02C 0.9600 . ?
C020 H02D 0.9600 . ?
C020 H02E 0.9600 . ?
C020 C01P 1.527(6) . ?
C013 C01A 1.445(6) . ?
C013 C01R 1.414(6) . ?
C013 C01C 1.408(6) . ?
C016 H01A 0.9700 . ?
C016 H01B 0.9700 . ?
C016 H01C 0.9700 . ?
C016 H01D 0.9700 . ?
C016 C1 1.574(10) . ?
C016 C1A 1.488(11) . ?
C01A C01Q 1.433(6) . ?
C01A C012 1.391(6) . ?
C02A H02F 0.9600 . ?
C02A H02G 0.9600 . ?
C02A H02H 0.9600 . ?
C01B C01M 1.413(5) . ?
C02C H02 0.9600 . ?
C02C HA 0.9600 . ?
C02C HB 0.9600 . ?
C01E H01E 0.9700 . ?
C01E H01F 0.9700 . ?
C01E C01I 1.509(5) . ?
C01F H01G 0.9700 . ?
C01F H01H 0.9700 . ?
C01F H01I 0.9700 . ?
C01F H01J 0.9700 . ?
C01F C01S 1.517(9) . ?
C01F C0AA 1.59(2) . ?
C01H H01U 0.9700 . ?
C01H H01V 0.9700 . ?
C01H C01W 1.526(5) . ?
C01I H01K 0.9700 . ?
C01I H01L 0.9700 . ?
C01I C01P 1.516(5) . ?
C01J H01M 0.9700 . ?
C01J H01N 0.9700 . ?
C01J C00Z 1.521(5) . ?
C01K H1BA 0.9700 . ?
C01K HC 0.9700 . ?
C01K S2A 1.803(3) . ?
C01L H01W 0.9700 . ?
C01L H01X 0.9700 . ?
C01M H2BA 0.9300 . ?
C01M C01O 1.381(8) . ?
C01N H01Y 0.9700 . ?
C01N HD 0.9700 . ?
C01N C01U 1.511(7) . ?
C00N C00Q 1.440(5) . ?
C00N C00R 1.410(5) . ?
C00N C01C 1.412(5) . ?
C01O H3BA 0.9300 . ?
C01O C01X 1.359(8) . ?
C00O C00S 1.400(5) . ?
C00O C00Y 1.401(5) . ?
C00P C00R 1.363(5) . ?
C01P H01O 0.9700 . ?
C01P H01P 0.9700 . ?
C01Q H6AA 0.9300 . ?
C01Q C01Z 1.351(7) . ?
C00Q C012 1.401(6) . ?
C00R H00R 0.9300 . ?
C01R H7AA 0.9300 . ?
C01R C01Y 1.357(7) . ?
C00S H00S 0.9300 . ?
C00S C00U 1.386(5) . ?
C00T H00E 0.9700 . ?
C00T H00F 0.9700 . ?
C01T H4BA 0.9300 . ?
C01T C01X 1.378(7) . ?
C01U H01Z 0.9700 . ?
C01U HE 0.9700 . ?
C00U C00V 1.396(5) . ?
C01V H01 0.9700 . ?
C01V HF 0.9700 . ?
C01W H4AA 0.9600 . ?
C01W HG 0.9600 . ?
C01W HH 0.9600 . ?
C01X H5BA 0.9300 . ?
C00X H00C 0.9700 . ?
C00X H00D 0.9700 . ?
C01Y H8AA 0.9300 . ?
C01Y C01Z 1.413(8) . ?
C00Y H00Y 0.9300 . ?
C00Z H00A 0.9700 . ?
C00Z H00B 0.9700 . ?
C01Z H9AA 0.9300 . ?
C026 H5AA 0.9700 . ?
C026 HI 0.9700 . ?
C026 C1AA 1.519(8) . ?
C2 H2A 0.9700 . ?
C2 H2B 0.9700 . ?
C2 C1 1.751(13) . ?
C2 C3AA 1.531(13) . ?
C1 H1A 0.9700 . ?
C1 H1B 0.9700 . ?
C3AA H3AA 0.9600 . ?
C3AA H3AB 0.9600 . ?
C3AA H3AC 0.9600 . ?
C1AA H1AC 0.9600 . ?
C1AA H1AD 0.9600 . ?
C1AA H1AE 0.9600 . ?
C02B H02I 0.9700 . ?
C02B H02J 0.9700 . ?
C02B C02F 1.503(10) . ?
C02B C01S 1.517(10) . ?
C02F H02K 0.9600 . ?
C02F H02L 0.9600 . ?
C02F H02M 0.9600 . ?
C01S H01Q 0.9700 . ?
C01S H01R 0.9700 . ?
S2A O0AA 1.454(3) . ?
S2A O1AA 1.455(3) . ?
S2A O00D 1.463(4) . ?
C0 H0A 0.9700 . ?
C0 H0B 0.9700 . ?
C0 C1AB 1.45(2) . ?
C012 H012 0.9300 . ?
C012 O24 1.228(4) . ?
C2A H2AA 0.9700 . ?
C2A H2AB 0.9700 . ?
C2A C1A 1.537(14) . ?
C2A C3AB 1.496(13) . ?
C1A H1AA 0.9700 . ?
C1A H1AB 0.9700 . ?
C2AA H2AC 0.9700 . ?
C2AA H2AD 0.9700 . ?
C2AA C0AA 1.50(3) . ?
C2AA C02G 1.54(3) . ?
C0AA H0AA 0.9700 . ?
C0AA H0AB 0.9700 . ?
C3AB H3AD 0.9600 . ?
C3AB H3AE 0.9600 . ?
C3AB H3AF 0.9600 . ?
C1AB H1AF 0.9600 . ?
C1AB H1AG 0.9600 . ?
C1AB H1AH 0.9600 . ?
C01C H0BA 0.9300 . ?
C01C O3AA 1.230(4) . ?
C02G H02N 0.9600 . ?
C02G H02O 0.9600 . ?
C02G H02P 0.9600 . ?
S1 O3 1.507(5) . ?
S1 C4 1.772(5) . ?
S1 C5 1.772(5) . ?
C4 H4A 0.9600 . ?
C4 H4B 0.9600 . ?
C4 H4C 0.9600 . ?
C5 H5A 0.9600 . ?
C5 H5B 0.9600 . ?
C5 H5C 0.9600 . ?
C5A H5AB 0.9600 . ?
C5A H5AC 0.9600 . ?
C5A H5AD 0.9600 . ?
C5A S1A 1.772(5) . ?
C4A H4AB 0.9600 . ?
C4A H4AC 0.9600 . ?
C4A H4AD 0.9600 . ?
C4A S1A 1.772(5) . ?
S1A O3A 1.507(5) . ?
C4AA H4AE 0.9600 . ?
C4AA H4AF 0.9600 . ?
C4AA H4AG 0.9600 . ?
C4AA S0AA 1.772(5) . ?
S0AA O2AA 1.507(5) . ?
S0AA C5AA 1.772(5) . ?
C5AA H5AE 0.9600 . ?
C5AA H5AF 0.9600 . ?
C5AA H5AG 0.9600 . ?

loop_
_geom_angle_atom_site_label_1
_geom_angle_atom_site_label_2
_geom_angle_atom_site_label_3
_geom_angle
_geom_angle_site_symmetry_1
_geom_angle_site_symmetry_3
_geom_angle_publ_flag
O007 S3 O003 112.55(15) . . ?
O007 S3 C00T 105.85(16) . . ?
O003 S3 C00T 106.80(15) . . ?
O004 S3 O007 113.70(14) . . ?
O004 S3 O003 111.81(14) . . ?
O004 S3 C00T 105.43(15) . . ?
H11A O11 H11B 104.5 . . ?
H1C O1 H1D 109.4 . . ?
C00M N9 H9 116.9 . . ?
C00M N9 C00O 126.2(3) . . ?
C00O N9 H9 116.9 . . ?
C00L N11 H11 116.4 . . ?
C00L N11 C00P 127.2(3) . . ?
C00P N11 H11 116.4 . . ?
C00L N10 H10 120.1 . . ?
C00L N10 C00T 119.8(3) . . ?
C00T N10 H10 120.1 . . ?
C01E N00D C016 110.3(3) . . ?
C01F N00D C016 111.1(3) . . ?
C01F N00D C01E 106.9(2) . . ?
C01F N00D C00Z 110.9(3) . . ?
C00Z N00D C016 107.3(2) . . ?
C00Z N00D C01E 110.4(3) . . ?
C01K N00G H00G 120.6 . . ?
C00M N00G H00G 120.6 . . ?
C00M N00G C01K 118.8(3) . . ?
C01N N00K C01L 110.7(3) . . ?
C01V N00K C01L 110.7(3) . . ?
C01V N00K C01N 106.4(3) . . ?
C01V N00K C00X 111.6(3) . . ?
C00X N00K C01L 106.9(3) . . ?
C00X N00K C01N 110.6(3) . . ?
H02Q C029 H02R 109.5 . . ?
H02Q C029 H02S 109.5 . . ?
H02R C029 H02S 109.5 . . ?
C025 C029 H02Q 109.5 . . ?
C025 C029 H02R 109.5 . . ?
C025 C029 H02S 109.5 . . ?
H01S C010 H01T 108.3 . . ?
C01H C010 H01S 109.8 . . ?
C01H C010 H01T 109.8 . . ?
C00X C010 H01S 109.8 . . ?
C00X C010 H01T 109.8 . . ?
C00X C010 C01H 109.2(3) . . ?
H02T C024 H02U 108.1 . . ?
C022 C024 H02T 109.6 . . ?
C022 C024 H02U 109.6 . . ?
C01L C024 H02T 109.6 . . ?
C01L C024 H02U 109.6 . . ?
C01L C024 C022 110.2(4) . . ?
H02V C021 H02W 109.0 . . ?
C01V C021 H02V 111.0 . . ?
C01V C021 H02W 111.0 . . ?
C01V C021 C026 103.6(4) . . ?
C01V C021 C0 127.1(6) . . ?
C026 C021 H02V 111.0 . . ?
C026 C021 H02W 111.0 . . ?
C024 C022 H02X 109.5 . . ?
C024 C022 H02Y 109.5 . . ?
H02X C022 H02Y 108.0 . . ?
C02C C022 C024 110.9(6) . . ?
C02C C022 H02X 109.5 . . ?
C02C C022 H02Y 109.5 . . ?
C00V C015 H015 119.5 . . ?
C00Y C015 H015 119.5 . . ?
C00Y C015 C00V 121.0(3) . . ?
H02A C023 H02B 107.9 . . ?
C02A C023 H02A 109.3 . . ?
C02A C023 H02B 109.3 . . ?
C01J C023 H02A 109.3 . . ?
C01J C023 H02B 109.3 . . ?
C01J C023 C02A 111.7(4) . . ?
C019 C014 H014 119.3 . . ?
C019 C014 C00P 121.4(3) . . ?
C00P C014 H014 119.3 . . ?
C029 C025 H02Z 109.0 . . ?
C029 C025 H 109.0 . . ?
C029 C025 C01U 113.0(5) . . ?
H02Z C025 H 107.8 . . ?
C01U C025 H02Z 109.0 . . ?
C01U C025 H 109.0 . . ?
O00J C017 C011 120.7(4) . . ?
O00J C017 C00V 121.9(3) . . ?
C00V C017 C011 117.4(3) . . ?
O00H C018 C01B 121.8(3) . . ?
O00H C018 C00U 121.3(3) . . ?
C01B C018 C00U 116.9(3) . . ?
C01B C011 C017 121.1(3) . . ?
C01T C011 C017 119.2(4) . . ?
C01T C011 C01B 119.7(4) . . ?
C014 C019 H019 119.5 . . ?
C014 C019 C00Q 121.0(3) . . ?
C00Q C019 H019 119.5 . . ?
H02C C020 H02D 109.5 . . ?
H02C C020 H02E 109.5 . . ?
H02D C020 H02E 109.5 . . ?
C01P C020 H02C 109.5 . . ?
C01P C020 H02D 109.5 . . ?
C01P C020 H02E 109.5 . . ?
C01R C013 C01A 118.5(4) . . ?
C01C C013 C01A 119.2(4) . . ?
C01C C013 C01R 122.3(4) . . ?
N00D C016 H01A 109.3 . . ?
N00D C016 H01B 109.3 . . ?
N00D C016 H01C 108.6 . . ?
N00D C016 H01D 108.6 . . ?
N00D C016 C1 111.5(4) . . ?
H01A C016 H01B 108.0 . . ?
H01C C016 H01D 107.6 . . ?
C1 C016 H01A 109.3 . . ?
C1 C016 H01B 109.3 . . ?
C1A C016 N00D 114.6(5) . . ?
C1A C016 H01C 108.6 . . ?
C1A C016 H01D 108.6 . . ?
C01Q C01A C013 118.0(4) . . ?
C012 C01A C013 119.3(4) . . ?
C012 C01A C01Q 122.8(4) . . ?
C023 C02A H02F 109.5 . . ?
C023 C02A H02G 109.5 . . ?
C023 C02A H02H 109.5 . . ?
H02F C02A H02G 109.5 . . ?
H02F C02A H02H 109.5 . . ?
H02G C02A H02H 109.5 . . ?
C011 C01B C018 121.6(3) . . ?
C011 C01B C01M 119.2(4) . . ?
C01M C01B C018 119.1(4) . . ?
C022 C02C H02 109.5 . . ?
C022 C02C HA 109.5 . . ?
C022 C02C HB 109.5 . . ?
H02 C02C HA 109.5 . . ?
H02 C02C HB 109.5 . . ?
HA C02C HB 109.5 . . ?
N00D C01E H01E 108.4 . . ?
N00D C01E H01F 108.4 . . ?
H01E C01E H01F 107.5 . . ?
C01I C01E N00D 115.4(3) . . ?
C01I C01E H01E 108.4 . . ?
C01I C01E H01F 108.4 . . ?
N00D C01F H01G 108.9 . . ?
N00D C01F H01H 108.9 . . ?
N00D C01F H01I 108.2 . . ?
N00D C01F H01J 108.2 . . ?
N00D C01F C01S 113.4(4) . . ?
N00D C01F C0AA 116.2(9) . . ?
H01G C01F H01H 107.7 . . ?
H01I C01F H01J 107.4 . . ?
C01S C01F H01G 108.9 . . ?
C01S C01F H01H 108.9 . . ?
C0AA C01F H01I 108.2 . . ?
C0AA C01F H01J 108.2 . . ?
C010 C01H H01U 109.2 . . ?
C010 C01H H01V 109.2 . . ?
C010 C01H C01W 112.1(3) . . ?
H01U C01H H01V 107.9 . . ?
C01W C01H H01U 109.2 . . ?
C01W C01H H01V 109.2 . . ?
C01E C01I H01K 109.9 . . ?
C01E C01I H01L 109.9 . . ?
C01E C01I C01P 108.8(3) . . ?
H01K C01I H01L 108.3 . . ?
C01P C01I H01K 109.9 . . ?
C01P C01I H01L 109.9 . . ?
C023 C01J H01M 109.8 . . ?
C023 C01J H01N 109.8 . . ?
H01M C01J H01N 108.2 . . ?
C00Z C01J C023 109.5(3) . . ?
C00Z C01J H01M 109.8 . . ?
C00Z C01J H01N 109.8 . . ?
N00G C01K H1BA 109.3 . . ?
N00G C01K HC 109.3 . . ?
N00G C01K S2A 111.4(2) . . ?
H1BA C01K HC 108.0 . . ?
S2A C01K H1BA 109.3 . . ?
S2A C01K HC 109.3 . . ?
N00K C01L H01W 108.4 . . ?
N00K C01L H01X 108.4 . . ?
C024 C01L N00K 115.4(3) . . ?
C024 C01L H01W 108.4 . . ?
C024 C01L H01X 108.4 . . ?
H01W C01L H01X 107.5 . . ?
O005 C00L N11 124.5(3) . . ?
O005 C00L N10 122.3(3) . . ?
N10 C00L N11 113.2(3) . . ?
O009 C00M N9 124.2(3) . . ?
O009 C00M N00G 122.3(3) . . ?
N00G C00M N9 113.5(3) . . ?
C01B C01M H2BA 120.2 . . ?
C01O C01M C01B 119.7(5) . . ?
C01O C01M H2BA 120.2 . . ?
N00K C01N H01Y 108.2 . . ?
N00K C01N HD 108.2 . . ?
H01Y C01N HD 107.4 . . ?
C01U C01N N00K 116.3(3) . . ?
C01U C01N H01Y 108.2 . . ?
C01U C01N HD 108.2 . . ?
C00R C00N C00Q 120.4(3) . . ?
C00R C00N C01C 121.3(3) . . ?
C01C C00N C00Q 118.3(3) . . ?
C01M C01O H3BA 119.9 . . ?
C01X C01O C01M 120.1(4) . . ?
C01X C01O H3BA 119.9 . . ?
N9 C00O C00S 123.5(3) . . ?
N9 C00O C00Y 117.1(3) . . ?
C00S C00O C00Y 119.4(3) . . ?
N11 C00P C014 115.3(3) . . ?
C00R C00P N11 125.6(3) . . ?
C00R C00P C014 119.1(3) . . ?
C020 C01P H01O 109.0 . . ?
C020 C01P H01P 109.0 . . ?
C01I C01P C020 112.8(3) . . ?
C01I C01P H01O 109.0 . . ?
C01I C01P H01P 109.0 . . ?
H01O C01P H01P 107.8 . . ?
C01A C01Q H6AA 119.5 . . ?
C01Z C01Q C01A 121.0(4) . . ?
C01Z C01Q H6AA 119.5 . . ?
C019 C00Q C00N 117.2(3) . . ?
C012 C00Q C019 122.6(3) . . ?
C012 C00Q C00N 120.1(3) . . ?
C00N C00R H00R 119.6 . . ?
C00P C00R C00N 120.8(3) . . ?
C00P C00R H00R 119.6 . . ?
C013 C01R H7AA 119.3 . . ?
C01Y C01R C013 121.3(4) . . ?
C01Y C01R H7AA 119.3 . . ?
C00O C00S H00S 120.4 . . ?
C00U C00S C00O 119.1(3) . . ?
C00U C00S H00S 120.4 . . ?
S3 C00T H00E 109.1 . . ?
S3 C00T H00F 109.1 . . ?
N10 C00T S3 112.3(2) . . ?
N10 C00T H00E 109.1 . . ?
N10 C00T H00F 109.1 . . ?
H00E C00T H00F 107.9 . . ?
C011 C01T H4BA 120.1 . . ?
C01X C01T C011 119.9(5) . . ?
C01X C01T H4BA 120.1 . . ?
C025 C01U H01Z 109.7 . . ?
C025 C01U HE 109.7 . . ?
C01N C01U C025 109.7(5) . . ?
C01N C01U H01Z 109.7 . . ?
C01N C01U HE 109.7 . . ?
H01Z C01U HE 108.2 . . ?
C00S C00U C018 117.1(3) . . ?
C00S C00U C00V 121.7(3) . . ?
C00V C00U C018 121.2(3) . . ?
N00K C01V H01 108.4 . . ?
N00K C01V HF 108.4 . . ?
C021 C01V N00K 115.7(3) . . ?
C021 C01V H01 108.4 . . ?
C021 C01V HF 108.4 . . ?
H01 C01V HF 107.4 . . ?
C015 C00V C017 120.2(3) . . ?
C00U C00V C015 118.2(3) . . ?
C00U C00V C017 121.6(3) . . ?
C01H C01W H4AA 109.5 . . ?
C01H C01W HG 109.5 . . ?
C01H C01W HH 109.5 . . ?
H4AA C01W HG 109.5 . . ?
H4AA C01W HH 109.5 . . ?
HG C01W HH 109.5 . . ?
C01O C01X C01T 121.3(5) . . ?
C01O C01X H5BA 119.3 . . ?
C01T C01X H5BA 119.3 . . ?
N00K C00X H00C 108.5 . . ?
N00K C00X H00D 108.5 . . ?
C010 C00X N00K 115.1(3) . . ?
C010 C00X H00C 108.5 . . ?
C010 C00X H00D 108.5 . . ?
H00C C00X H00D 107.5 . . ?
C01R C01Y H8AA 119.7 . . ?
C01R C01Y C01Z 120.5(5) . . ?
C01Z C01Y H8AA 119.7 . . ?
C015 C00Y C00O 120.7(3) . . ?
C015 C00Y H00Y 119.6 . . ?
C00O C00Y H00Y 119.6 . . ?
N00D C00Z C01J 114.1(3) . . ?
N00D C00Z H00A 108.7 . . ?
N00D C00Z H00B 108.7 . . ?
C01J C00Z H00A 108.7 . . ?
C01J C00Z H00B 108.7 . . ?
H00A C00Z H00B 107.6 . . ?
C01Q C01Z C01Y 120.7(4) . . ?
C01Q C01Z H9AA 119.7 . . ?
C01Y C01Z H9AA 119.7 . . ?
C021 C026 H5AA 110.0 . . ?
C021 C026 HI 110.0 . . ?
H5AA C026 HI 108.4 . . ?
C1AA C026 C021 108.5(5) . . ?
C1AA C026 H5AA 110.0 . . ?
C1AA C026 HI 110.0 . . ?
H2A C2 H2B 108.1 . . ?
C1 C2 H2A 109.6 . . ?
C1 C2 H2B 109.6 . . ?
C3AA C2 H2A 109.6 . . ?
C3AA C2 H2B 109.6 . . ?
C3AA C2 C1 110.3(7) . . ?
C016 C1 C2 94.3(6) . . ?
C016 C1 H1A 112.9 . . ?
C016 C1 H1B 112.9 . . ?
C2 C1 H1A 112.9 . . ?
C2 C1 H1B 112.9 . . ?
H1A C1 H1B 110.3 . . ?
C2 C3AA H3AA 109.5 . . ?
C2 C3AA H3AB 109.5 . . ?
C2 C3AA H3AC 109.5 . . ?
H3AA C3AA H3AB 109.5 . . ?
H3AA C3AA H3AC 109.5 . . ?
H3AB C3AA H3AC 109.5 . . ?
C026 C1AA H1AC 109.5 . . ?
C026 C1AA H1AD 109.5 . . ?
C026 C1AA H1AE 109.5 . . ?
H1AC C1AA H1AD 109.5 . . ?
H1AC C1AA H1AE 109.5 . . ?
H1AD C1AA H1AE 109.5 . . ?
H02I C02B H02J 107.9 . . ?
C02F C02B H02I 109.1 . . ?
C02F C02B H02J 109.1 . . ?
C02F C02B C01S 112.4(6) . . ?
C01S C02B H02I 109.1 . . ?
C01S C02B H02J 109.1 . . ?
C02B C02F H02K 109.5 . . ?
C02B C02F H02L 109.5 . . ?
C02B C02F H02M 109.5 . . ?
H02K C02F H02L 109.5 . . ?
H02K C02F H02M 109.5 . . ?
H02L C02F H02M 109.5 . . ?
C01F C01S H01Q 109.3 . . ?
C01F C01S H01R 109.3 . . ?
C02B C01S C01F 111.4(6) . . ?
C02B C01S H01Q 109.3 . . ?
C02B C01S H01R 109.3 . . ?
H01Q C01S H01R 108.0 . . ?
O0AA S2A C01K 105.02(17) . . ?
O0AA S2A O1AA 114.2(2) . . ?
O0AA S2A O00D 113.4(2) . . ?
O1AA S2A C01K 106.41(19) . . ?
O1AA S2A O00D 111.45(17) . . ?
O00D S2A C01K 105.50(18) . . ?
C021 C0 H0A 110.6 . . ?
C021 C0 H0B 110.6 . . ?
H0A C0 H0B 108.7 . . ?
C1AB C0 C021 105.6(12) . . ?
C1AB C0 H0A 110.6 . . ?
C1AB C0 H0B 110.6 . . ?
C01A C012 C00Q 121.6(3) . . ?
C01A C012 H012 119.2 . . ?
C00Q C012 H012 119.2 . . ?
O24 C012 C01A 113.9(10) . . ?
O24 C012 C00Q 124.5(10) . . ?
H2AA C2A H2AB 111.1 . . ?
C1A C2A H2AA 113.9 . . ?
C1A C2A H2AB 113.9 . . ?
C3AB C2A H2AA 113.9 . . ?
C3AB C2A H2AB 113.9 . . ?
C3AB C2A C1A 88.4(8) . . ?
C016 C1A C2A 117.6(8) . . ?
C016 C1A H1AA 107.9 . . ?
C016 C1A H1AB 107.9 . . ?
C2A C1A H1AA 107.9 . . ?
C2A C1A H1AB 107.9 . . ?
H1AA C1A H1AB 107.2 . . ?
H2AC C2AA H2AD 108.0 . . ?
C0AA C2AA H2AC 109.4 . . ?
C0AA C2AA H2AD 109.4 . . ?
C0AA C2AA C02G 111.3(13) . . ?
C02G C2AA H2AC 109.4 . . ?
C02G C2AA H2AD 109.4 . . ?
C01F C0AA H0AA 109.7 . . ?
C01F C0AA H0AB 109.7 . . ?
C2AA C0AA C01F 109.8(16) . . ?
C2AA C0AA H0AA 109.7 . . ?
C2AA C0AA H0AB 109.7 . . ?
H0AA C0AA H0AB 108.2 . . ?
C2A C3AB H3AD 109.5 . . ?
C2A C3AB H3AE 109.5 . . ?
C2A C3AB H3AF 109.5 . . ?
H3AD C3AB H3AE 109.5 . . ?
H3AD C3AB H3AF 109.5 . . ?
H3AE C3AB H3AF 109.5 . . ?
C0 C1AB H1AF 109.5 . . ?
C0 C1AB H1AG 109.5 . . ?
C0 C1AB H1AH 109.5 . . ?
H1AF C1AB H1AG 109.5 . . ?
H1AF C1AB H1AH 109.5 . . ?
H1AG C1AB H1AH 109.5 . . ?
C013 C01C C00N 121.5(3) . . ?
C013 C01C H0BA 119.2 . . ?
C00N C01C H0BA 119.2 . . ?
O3AA C01C C013 121.3(10) . . ?
O3AA C01C C00N 116.2(10) . . ?
C2AA C02G H02N 109.5 . . ?
C2AA C02G H02O 109.5 . . ?
C2AA C02G H02P 109.5 . . ?
H02N C02G H02O 109.5 . . ?
H02N C02G H02P 109.5 . . ?
H02O C02G H02P 109.5 . . ?
O3 S1 C4 107.9(4) . . ?
O3 S1 C5 106.1(4) . . ?
C4 S1 C5 95.6(5) . . ?
S1 C4 H4A 109.5 . . ?
S1 C4 H4B 109.5 . . ?
S1 C4 H4C 109.5 . . ?
H4A C4 H4B 109.5 . . ?
H4A C4 H4C 109.5 . . ?
H4B C4 H4C 109.5 . . ?
S1 C5 H5A 109.5 . . ?
S1 C5 H5B 109.5 . . ?
S1 C5 H5C 109.5 . . ?
H5A C5 H5B 109.5 . . ?
H5A C5 H5C 109.5 . . ?
H5B C5 H5C 109.5 . . ?
H5AB C5A H5AC 109.5 . . ?
H5AB C5A H5AD 109.5 . . ?
H5AC C5A H5AD 109.5 . . ?
S1A C5A H5AB 109.5 . . ?
S1A C5A H5AC 109.5 . . ?
S1A C5A H5AD 109.5 . . ?
H4AB C4A H4AC 109.5 . . ?
H4AB C4A H4AD 109.5 . . ?
H4AC C4A H4AD 109.5 . . ?
S1A C4A H4AB 109.5 . . ?
S1A C4A H4AC 109.5 . . ?
S1A C4A H4AD 109.5 . . ?
C5A S1A C4A 92.5(5) . . ?
O3A S1A C5A 105.6(5) . . ?
O3A S1A C4A 107.6(4) . . ?
H4AE C4AA H4AF 109.5 . . ?
H4AE C4AA H4AG 109.5 . . ?
H4AF C4AA H4AG 109.5 . . ?
S0AA C4AA H4AE 109.5 . . ?
S0AA C4AA H4AF 109.5 . . ?
S0AA C4AA H4AG 109.5 . . ?
C4AA S0AA C5AA 119.6(17) . . ?
O2AA S0AA C4AA 133.9(16) . . ?
O2AA S0AA C5AA 90.3(17) . . ?
S0AA C5AA H5AE 109.5 . . ?
S0AA C5AA H5AF 109.5 . . ?
S0AA C5AA H5AG 109.5 . . ?
H5AE C5AA H5AF 109.5 . . ?
H5AE C5AA H5AG 109.5 . . ?
H5AF C5AA H5AG 109.5 . . ?

_shelx_res_file                  
;
TITL 2017jrh0045_res_a.res in P-1
REM Old TITL 2017jrh0045_res in P-1 #2
REM SHELXT solution in P-1
REM R1 0.249, Rweak 0.020, Alpha 0.073, Orientation as input
REM Formula found by SHELXT: C66 N6 O14 Cl2
CELL 1.54184 11.487239 12.467917 25.010522 95.2359 90.6944 105.3701
ZERR 2 0.000992 0.000914 0.001295 0.0053 0.0061 0.007
LATT 1
SFAC C H N O S
UNIT 131.99 210.18 12 26.61 6
SADI O00J C017 O00H C018
SADI O00H C018 O00J C017
SADI 0.002 S1 C5 S1A C4A S1A C5A S1 C4
SADI 0.002 S1 O3 S1A O3A
SADI 0.001 S0AA O2AA S1A O3A S1 O3
SADI 0.001 S1 C5 S1A C4A S1A C5A S0AA C4AA S0AA C5AA S1 C4
SADI 0.002 O00H C018 O24 C012 O3AA C01C O00J C017
FLAT C013 C01A C00N C00Q C012 C01C
SIMU 0.01 0.01 2 O24 C012 C01C O3AA
EADP C01S C0AA
EADP C02B C2AA
EADP C02F C02G
EADP C1 C1A
EADP C2 C2A
EADP C3AA C3AB
EADP C1AA C1AB
EADP C026 C0
EADP S1 O3 C4 C5
EADP C5 C5A
EADP C4 C4A
EADP S1 S1A
EADP O3 O3A
EADP S1 O3 C4 C5 C5A S1A O3A C4A
EADP C5A S1A C4A O3A S1 O3 C4 C5 S0AA C4AA O2AA C5AA
EADP O24 O3AA
SUMP 1 0.001 1 5 1 6 1 7

L.S. 4
PLAN  30
BOND $H
LIST 6
fmap 2
acta
SHEL 999 0.84
OMIT -3 0 6
OMIT 3 -1 3
OMIT -1 5 3
OMIT -2 -2 7
OMIT 2 0 3
REM <olex2.extras>
REM <HklSrc "%.\\2017jrh0045_res.hkl">
REM </olex2.extras>

WGHT    0.197100    0.741400
FVAR       0.22233   0.69948   0.51618   0.70299   0.43219   0.10859   0.45782
FVAR       0.15309
S3    5    1.480833    0.156960    0.312319    11.00000    0.04226    0.02948 =
         0.02980    0.00301    0.00054    0.00518
O005  4    1.228662    0.084312    0.208289    11.00000    0.05327    0.03240 =
         0.03926   -0.00362   -0.00191    0.01337
AFIX   6
O11   4    0.684847    0.242644    0.567898    11.00000    0.08458    0.07873 =
         0.06351   -0.01132    0.01658   -0.01164
H11A  2    0.629729    0.216778    0.589287    11.00000   -1.50000
H11B  2    0.725788    0.304031    0.584340    11.00000   -1.50000
AFIX   6

O1    4    0.519417   -0.124079    0.381515    11.00000    0.09126    0.08114 =
         0.15153    0.07236    0.03592    0.02287
H1C   2    0.585190   -0.110249    0.400003    11.00000   -1.50000
H1D   2    0.509153   -0.063451    0.371999    11.00000   -1.50000
AFIX   0

O007  4    1.533241    0.068740    0.326802    11.00000    0.05795    0.03578 =
         0.04385    0.00662   -0.00393    0.01097
O003  4    1.511136    0.188702    0.258295    11.00000    0.04532    0.03494 =
         0.03188    0.00363    0.00405    0.00817
O004  4    1.505960    0.253538    0.351886    11.00000    0.04615    0.03505 =
         0.03502    0.00049   -0.00225    0.00449
O009  4    1.402105    0.548451    0.247863    11.00000    0.05092    0.03266 =
         0.06399   -0.00185    0.00391    0.01433
O00H  4    1.302182    0.585216    0.083788    11.00000    0.07643    0.03112 =
         0.07555    0.00501   -0.01498    0.01513
O00J  4    1.396479    0.223823   -0.023021    11.00000    0.08450    0.09574 =
         0.04179    0.00627    0.01521    0.05871
N9    3    1.462322    0.388597    0.226440    11.00000    0.04005    0.03154 =
         0.04358    0.00458    0.00739    0.01265
AFIX  43
H9    2    1.496176    0.343040    0.240085    11.00000   -1.20000
AFIX   0
N11   3    1.171015    0.246739    0.226384    11.00000    0.04047    0.03202 =
         0.04239   -0.00747    0.00508    0.00856
AFIX  43
H11   2    1.162273    0.293568    0.252464    11.00000   -1.20000
AFIX   0
N10   3    1.255027    0.172521    0.292682    11.00000    0.04068    0.03146 =
         0.04046   -0.00562    0.00257    0.00498
AFIX  43
H10   2    1.238589    0.223132    0.314711    11.00000   -1.20000
AFIX   0
N00D  3    0.863053    0.277931    0.413281    11.00000    0.03269    0.03673 =
         0.03685    0.00657    0.00189    0.00339
N00G  3    1.442302    0.449788    0.313952    11.00000    0.03759    0.03159 =
         0.04756   -0.00355    0.00729    0.00652
AFIX  43
H00G  2    1.478901    0.402010    0.323124    11.00000   -1.20000
AFIX   0

N00K  3    0.488767   -0.127023    0.177997    11.00000    0.05358    0.02651 =
         0.05196   -0.00720    0.01964    0.00064
C029  1    0.702683   -0.302979    0.312759    11.00000    0.04968    0.05043 =
         0.17558    0.01919   -0.02349    0.00447
AFIX 137
H02Q  2    0.756665   -0.349915    0.313559    11.00000   -1.50000
H02R  2    0.628223   -0.338160    0.328582    11.00000   -1.50000
H02S  2    0.739019   -0.232153    0.332684    11.00000   -1.50000
AFIX   0
C010  1    0.292196   -0.232227    0.217811    11.00000    0.04684    0.02992 =
         0.04546    0.00624    0.00923    0.00917
AFIX  23
H01S  2    0.328719   -0.289418    0.228148    11.00000   -1.20000
H01T  2    0.253612   -0.256361    0.182438    11.00000   -1.20000
AFIX   0
C024  1    0.682430    0.005419    0.145896    11.00000    0.08407    0.05266 =
         0.07013   -0.01348    0.03223   -0.01126
AFIX  23
H02T  2    0.651896   -0.006380    0.108897    11.00000   -1.20000
H02U  2    0.727087   -0.049071    0.151098    11.00000   -1.20000
AFIX   0
C021  1    0.376788   -0.083107    0.098665    11.00000    0.11778    0.04914 =
         0.04372    0.00421    0.00509    0.00289
PART 1
AFIX  23
H02V  2    0.429697   -0.008154    0.098822    41.00000   -1.20000
H02W  2    0.306105   -0.079930    0.118922    41.00000   -1.20000
AFIX   0
PART 0
C022  1    0.766561    0.123571    0.157029    11.00000    0.08657    0.05493 =
         0.08532   -0.01440    0.03857   -0.01882
AFIX  23
H02X  2    0.824471    0.137513    0.128877    11.00000   -1.20000
H02Y  2    0.719610    0.177736    0.156736    11.00000   -1.20000
AFIX   0

C015  1    1.448616    0.261439    0.088678    11.00000    0.04945    0.04500 =
         0.04250    0.00922    0.01673    0.02333
AFIX  43
H015  2    1.464905    0.198542    0.070844    11.00000   -1.20000
AFIX   0
C023  1    0.875751   -0.001233    0.335139    11.00000    0.05556    0.04304 =
         0.12703   -0.01645    0.03118   -0.00470
AFIX  23
H02A  2    0.803972   -0.009881    0.312560    11.00000   -1.20000
H02B  2    0.853168   -0.047078    0.364627    11.00000   -1.20000
AFIX   0
C014  1    1.094782    0.363980    0.172637    11.00000    0.03651    0.03031 =
         0.05709   -0.00496    0.00488    0.00708
AFIX  43
H014  2    1.096456    0.411256    0.203796    11.00000   -1.20000
AFIX   0

C025  1    0.677523   -0.285066    0.254777    11.00000    0.03777    0.05550 =
         0.16970    0.01412    0.01259    0.00880
AFIX  23
H02Z  2    0.640992   -0.356961    0.234903    11.00000   -1.20000
H     2    0.753505   -0.252576    0.238589    11.00000   -1.20000
AFIX   0

C017  1    1.380571    0.308527    0.001359    11.00000    0.04676    0.06216 =
         0.04748    0.01586    0.01796    0.02473
C018  1    1.329937    0.506531    0.058900    11.00000    0.04601    0.02753 =
         0.06154    0.01105   -0.00413   -0.00031
C011  1    1.336030    0.390631   -0.027678    11.00000    0.03836    0.06612 =
         0.04696    0.02236    0.01435    0.01379
C019  1    1.055117    0.390455    0.125620    11.00000    0.04466    0.03335 =
         0.05894    0.00068    0.00457    0.01306
AFIX  43
H019  2    1.029143    0.454965    0.125160    11.00000   -1.20000
AFIX   0
C020  1    0.794159    0.440412    0.239818    11.00000    0.06952    0.07516 =
         0.06550    0.03612   -0.00943    0.00523
AFIX 137
H02C  2    0.837857    0.489683    0.215198    11.00000   -1.50000
H02D  2    0.726259    0.465845    0.252043    11.00000   -1.50000
H02E  2    0.766150    0.366184    0.222023    11.00000   -1.50000
AFIX   0
C013  1    1.060901    0.181678   -0.018180    11.00000    0.04499    0.04767 =
         0.04966    0.00786    0.00708    0.00776
C016  1    0.752257    0.303502    0.438964    11.00000    0.03448    0.04302 =
         0.04355    0.00710    0.00653    0.00388
PART 1
AFIX  23
H01A  2    0.714774    0.244246    0.460823    31.00000   -1.20000
H01B  2    0.693969    0.305668    0.410971    31.00000   -1.20000
AFIX  23
PART 0
PART 2
H01C  2    0.682844    0.272487    0.414511   -31.00000   -1.20000
H01D  2    0.736917    0.266020    0.471501   -31.00000   -1.20000
AFIX   0
PART 0
C01A  1    1.015425    0.278917   -0.019869    11.00000    0.04510    0.04568 =
         0.05479    0.01116    0.00372    0.00572
C02A  1    0.970394   -0.041824    0.302215    11.00000    0.07620    0.04846 =
         0.20107   -0.04499    0.06304   -0.01485
AFIX 137
H02F  2    0.989853    0.000885    0.271937    11.00000   -1.50000
H02G  2    0.938540   -0.119444    0.289795    11.00000   -1.50000
H02H  2    1.042012   -0.032314    0.324311    11.00000   -1.50000
AFIX   0
C01B  1    1.313859    0.484847   -0.000107    11.00000    0.03626    0.04040 =
         0.05919    0.01879   -0.00023   -0.00135

C02C  1    0.830479    0.137176    0.208678    11.00000    0.08862    0.12191 =
         0.10167   -0.01459    0.03977   -0.04370
AFIX 137
H02   2    0.897627    0.202638    0.210620    11.00000   -1.50000
HA    2    0.859423    0.072720    0.212646    11.00000   -1.50000
HB    2    0.776655    0.145166    0.236922    11.00000   -1.50000
AFIX   0

C01E  1    0.909011    0.356698    0.370494    11.00000    0.03765    0.03862 =
         0.04322    0.01101    0.00492    0.00101
AFIX  23
H01E  2    0.938713    0.431973    0.388018    11.00000   -1.20000
H01F  2    0.976951    0.336341    0.353825    11.00000   -1.20000
AFIX   0
C01F  1    0.965641    0.295268    0.454506    11.00000    0.03822    0.04106 =
         0.04977    0.00661   -0.00927    0.00344
PART 1
AFIX  23
H01G  2    0.988195    0.372842    0.469436    21.00000   -1.20000
H01H  2    1.035109    0.280486    0.436690    21.00000   -1.20000
AFIX  23
PART 0
PART 2
H01I  2    0.968732    0.362673    0.477785   -21.00000   -1.20000
H01J  2    1.040805    0.307994    0.435775   -21.00000   -1.20000
AFIX   0

PART 0
C01H  1    0.198566   -0.215920    0.258192    11.00000    0.05357    0.03864 =
         0.05580    0.00632    0.01973    0.00726
AFIX  23
H01U  2    0.159960   -0.161128    0.246609    11.00000   -1.20000
H01V  2    0.238833   -0.186949    0.292863    11.00000   -1.20000
AFIX   0

C01I  1    0.817404    0.357620    0.326886    11.00000    0.04098    0.04837 =
         0.04691    0.01301    0.00032   -0.00070
AFIX  23
H01K  2    0.749367    0.379631    0.342538    11.00000   -1.20000
H01L  2    0.787762    0.283425    0.308171    11.00000   -1.20000
AFIX   0
C01J  1    0.923273    0.120900    0.357505    11.00000    0.04594    0.03842 =
         0.06889   -0.00202    0.00838    0.00197
AFIX  23
H01M  2    0.993412    0.129754    0.381165    11.00000   -1.20000
H01N  2    0.947514    0.167150    0.328284    11.00000   -1.20000
AFIX   0
C01K  1    1.390927    0.511934    0.353662    11.00000    0.03375    0.03923 =
         0.06249   -0.01628    0.00991   -0.00225
AFIX  23
H1BA  2    1.397417    0.585885    0.342708    11.00000   -1.20000
HC    2    1.436007    0.520583    0.387542    11.00000   -1.20000
AFIX   0

C01L  1    0.577024   -0.010669    0.183524    11.00000    0.06397    0.02885 =
         0.05375   -0.00758    0.01976   -0.00820
AFIX  23
H01W  2    0.532493    0.043376    0.177203    11.00000   -1.20000
H01X  2    0.609384    0.005828    0.220250    11.00000   -1.20000
AFIX   0

C00L  1    1.219781    0.162480    0.239650    11.00000    0.03425    0.02861 =
         0.04370   -0.00220    0.00477    0.00266
C00M  1    1.432182    0.467661    0.261596    11.00000    0.02855    0.02970 =
         0.05489   -0.00306    0.00668    0.00278
C01M  1    1.273360    0.560948   -0.029193    11.00000    0.05181    0.04916 =
         0.07960    0.03051   -0.01188    0.00029
AFIX  43
H2BA  2    1.258059    0.624219   -0.011275    11.00000   -1.20000
AFIX   0

C01N  1    0.552101   -0.214777    0.191831    11.00000    0.04374    0.03206 =
         0.09506   -0.01483    0.02117    0.00426
AFIX  23
H01Y  2    0.497412   -0.288111    0.182121    11.00000   -1.20000
HD    2    0.621812   -0.208331    0.169628    11.00000   -1.20000
AFIX   0

C00N  1    1.096049    0.223265    0.079683    11.00000    0.03636    0.02977 =
         0.04816    0.00373    0.00957    0.00543
C01O  1    1.256611    0.540910   -0.084358    11.00000    0.05286    0.07125 =
         0.07482    0.04116   -0.00422    0.00501
AFIX  43
H3BA  2    1.230046    0.590839   -0.103631    11.00000   -1.20000
AFIX   0
C00O  1    1.443209    0.375451    0.170984    11.00000    0.03228    0.02935 =
         0.04738    0.00818    0.00909    0.00464
C00P  1    1.134292    0.264458    0.175372    11.00000    0.02856    0.02916 =
         0.05184    0.00002    0.00611    0.00478
C01P  1    0.877228    0.439653    0.287854    11.00000    0.04888    0.05767 =
         0.06098    0.02980    0.00351    0.00798
AFIX  23
H01O  2    0.949174    0.420522    0.274957    11.00000   -1.20000
H01P  2    0.902142    0.514127    0.306630    11.00000   -1.20000
AFIX   0
C01Q  1    0.974021    0.301634   -0.070832    11.00000    0.06241    0.06142 =
         0.05729    0.01573    0.00134    0.01228
AFIX  43
H6AA  2    0.944542    0.363834   -0.072907    11.00000   -1.20000
AFIX   0
C00Q  1    1.052604    0.320973    0.076891    11.00000    0.03574    0.03064 =
         0.05507    0.00336    0.00743    0.00474
C00R  1    1.133679    0.196392    0.129444    11.00000    0.03635    0.02723 =
         0.04812    0.00013    0.00453    0.00706
AFIX  43
H00R  2    1.158384    0.131440    0.130953    11.00000   -1.20000
AFIX   0
C01R  1    1.063217    0.114816   -0.066733    11.00000    0.06722    0.06181 =
         0.04784    0.00181    0.00723    0.01939
AFIX  43
H7AA  2    1.092753    0.052287   -0.066248    11.00000   -1.20000
AFIX   0
C00S  1    1.398759    0.448836    0.142558    11.00000    0.03910    0.02478 =
         0.05325    0.00717    0.00449    0.00277
AFIX  43
H00S  2    1.382415    0.511632    0.160471    11.00000   -1.20000
AFIX   0
C00T  1    1.319398    0.098524    0.311451    11.00000    0.04090    0.03224 =
         0.03925    0.00154    0.00395   -0.00101
AFIX  23
H00E  2    1.298024    0.028785    0.288388    11.00000   -1.20000
H00F  2    1.295051    0.082048    0.347460    11.00000   -1.20000
AFIX   0
C01T  1    1.316024    0.371701   -0.083022    11.00000    0.06479    0.10243 =
         0.04711    0.02016    0.01658    0.04327
AFIX  43
H4BA  2    1.327681    0.307389   -0.101484    11.00000   -1.20000
AFIX   0

C01U  1    0.593925   -0.208820    0.249787    11.00000    0.04847    0.03574 =
         0.10005   -0.00396   -0.00125    0.00543
AFIX  23
H01Z  2    0.524594   -0.232075    0.271871    11.00000   -1.20000
HE    2    0.636653   -0.132443    0.262402    11.00000   -1.20000
AFIX   0

C00U  1    1.379444    0.426646    0.087374    11.00000    0.03397    0.03051 =
         0.05357    0.01327    0.00373    0.00108
C01V  1    0.441035   -0.159428    0.121268    11.00000    0.08254    0.03678 =
         0.04496   -0.01083    0.02283   -0.00510
AFIX  23
H01   2    0.508063   -0.163601    0.098688    11.00000   -1.20000
HF    2    0.385977   -0.233731    0.119261    11.00000   -1.20000
AFIX   0

C00V  1    1.403952    0.333461    0.059401    11.00000    0.03725    0.04322 =
         0.04314    0.01333    0.01159    0.01109
C01W  1    0.102344   -0.324658    0.264149    11.00000    0.06110    0.03957 =
         0.07710    0.00568    0.02576    0.00056
AFIX 137
H4AA  2    0.060083   -0.352084    0.230224    11.00000   -1.50000
HG    2    0.046235   -0.311146    0.290373    11.00000   -1.50000
HH    2    0.140178   -0.379155    0.275600    11.00000   -1.50000
AFIX   0

C01X  1    1.278874    0.448364   -0.110535    11.00000    0.06165    0.11085 =
         0.05014    0.03117    0.01034    0.03150
AFIX  43
H5BA  2    1.268829    0.436564   -0.147755    11.00000   -1.20000
AFIX   0

C00X  1    0.388211   -0.123093    0.216346    11.00000    0.05137    0.03291 =
         0.03658    0.00314    0.01182    0.01249
AFIX  23
H00C  2    0.423817   -0.099303    0.252275    11.00000   -1.20000
H00D  2    0.349721   -0.066954    0.206372    11.00000   -1.20000
AFIX   0

C01Y  1    1.023195    0.140052   -0.114041    11.00000    0.07709    0.07697 =
         0.04497    0.00702    0.00442    0.01973
AFIX  43
H8AA  2    1.026111    0.095050   -0.145497    11.00000   -1.20000
AFIX   0
C00Y  1    1.468593    0.282211    0.143011    11.00000    0.04487    0.03709 =
         0.04406    0.00977    0.01145    0.01668
AFIX  43
H00Y  2    1.499387    0.233943    0.161658    11.00000   -1.20000
AFIX   0
C00Z  1    0.824907    0.157618    0.388402    11.00000    0.03979    0.03405 =
         0.04169    0.00374   -0.00186    0.00335
AFIX  23
H00A  2    0.755487    0.148166    0.364226    11.00000   -1.20000
H00B  2    0.799858    0.109071    0.416701    11.00000   -1.20000
AFIX   0
C01Z  1    0.977147    0.234108   -0.115899    11.00000    0.07183    0.08153 =
         0.05081    0.01539    0.00039    0.01416
AFIX  43
H9AA  2    0.948694    0.249697   -0.148483    11.00000   -1.20000
AFIX   0

PART 1
C026  1    0.340714   -0.136354    0.041023    41.00000    0.06394    0.04173 =
         0.04610    0.00682    0.00605    0.02280
AFIX  23
H5AA  2    0.412346   -0.138493    0.021272    41.00000   -1.20000
HI    2    0.290809   -0.212343    0.041539    41.00000   -1.20000
AFIX   0

C2    1    0.643581    0.441254    0.467679    31.00000    0.05188    0.04952 =
         0.04027   -0.00539    0.00405    0.01139
AFIX  23
H2A   2    0.610134    0.413011    0.431759    31.00000   -1.20000
H2B   2    0.589951    0.401117    0.493175    31.00000   -1.20000
AFIX   0
C1    1    0.786722    0.418493    0.474962    31.00000    0.03704    0.04733 =
         0.04696    0.00286   -0.00313    0.01116
AFIX  23
H1A   2    0.849901    0.474729    0.460098    31.00000   -1.20000
H1B   2    0.807995    0.411197    0.511853    31.00000   -1.20000
AFIX   0
C3AA  1    0.652225    0.566217    0.477329    31.00000    0.05597    0.05363 =
         0.04578   -0.00759   -0.00108    0.01904
AFIX 137
H3AA  2    0.673960    0.600684    0.444780    31.00000   -1.50000
H3AB  2    0.712606    0.600302    0.505078    31.00000   -1.50000
H3AC  2    0.575528    0.576016    0.488180    31.00000   -1.50000
AFIX   0

C1AA  1    0.271053   -0.066878    0.014071    41.00000    0.06494    0.05508 =
         0.06003    0.01111    0.00461    0.02025
AFIX 137
H1AC  2    0.247879   -0.099135   -0.022091    41.00000   -1.50000
H1AD  2    0.321185    0.008045    0.013559    41.00000   -1.50000
H1AE  2    0.200056   -0.065624    0.033706    41.00000   -1.50000
AFIX   0

C02B  1    1.015428    0.269497    0.549549    21.00000    0.05046    0.07622 =
         0.04891   -0.00024   -0.00722    0.01976
AFIX  23
H02I  2    1.099135    0.286574    0.539450    21.00000   -1.20000
H02J  2    0.998974    0.338837    0.563706    21.00000   -1.20000
AFIX   0
C02F  1    0.997219    0.190845    0.592688    21.00000    0.08110    0.09213 =
         0.04524    0.00681   -0.02091    0.03103
AFIX 137
H02K  2    1.014193    0.122324    0.579000    21.00000   -1.50000
H02L  2    0.915103    0.175505    0.603641    21.00000   -1.50000
H02M  2    1.050733    0.224472    0.622976    21.00000   -1.50000
AFIX   0
C01S  1    0.934461    0.221223    0.500014    21.00000    0.03956    0.04769 =
         0.04821    0.00553   -0.00304    0.01653
AFIX  23
H01Q  2    0.850866    0.213359    0.508942    21.00000   -1.20000
H01R  2    0.943237    0.147487    0.488393    21.00000   -1.20000
AFIX   0
PART 0
PART 2
S2A   5    1.234354    0.443022    0.362819    11.00000    0.03539    0.04850 =
         0.06356   -0.02705    0.01278   -0.00231
O0AA  4    1.192368    0.519901    0.400127    11.00000    0.04226    0.07056 =
         0.08972   -0.04812    0.01563   -0.00029
O1AA  4    1.174767    0.423042    0.309799    11.00000    0.03762    0.05188 =
         0.06605   -0.02212    0.00397    0.00520
O00D  4    1.234483    0.338106    0.384670    11.00000    0.04952    0.05598 =
         0.05683   -0.01613    0.01795   -0.00481

C0    1    0.290545   -0.108589    0.044405   -41.00000    0.06394    0.04173 =
         0.04610    0.00682    0.00605    0.02280
AFIX  23
H0A   2    0.243859   -0.186239    0.040006   -41.00000   -1.20000
H0B   2    0.235342   -0.061566    0.045897   -41.00000   -1.20000
AFIX   0

PART 0
C012  1    1.013494    0.346254    0.027439    11.00000    0.04419    0.03644 =
         0.05990    0.00821    0.00306    0.01103
PART 9
AFIX  43
H012  2    0.985585    0.409556    0.026223   -81.00000   -1.20000
AFIX   0
PART 0
PART 2
C2A   1    0.671130    0.456276    0.490762   -31.00000    0.05188    0.04952 =
         0.04027   -0.00539    0.00405    0.01139
AFIX  23
H2AA  2    0.619726    0.393421    0.506773   -31.00000   -1.20000
H2AB  2    0.706372    0.517515    0.517849   -31.00000   -1.20000
AFIX   0
C1A   1    0.763214    0.424557    0.452649   -31.00000    0.03704    0.04733 =
         0.04696    0.00286   -0.00313    0.01116
AFIX  23
H1AA  2    0.757822    0.457618    0.419382   -31.00000   -1.20000
H1AB  2    0.843367    0.458935    0.468576   -31.00000   -1.20000
AFIX   0
C2AA  1    1.052385    0.233787    0.536059   -21.00000    0.05046    0.07622 =
         0.04891   -0.00024   -0.00722    0.01976
AFIX  23
H2AC  2    1.126062    0.279719    0.522692   -21.00000   -1.20000
H2AD  2    1.070572    0.168991    0.549216   -21.00000   -1.20000
AFIX   0
C0AA  1    0.958825    0.196241    0.491117   -21.00000    0.03956    0.04769 =
         0.04821    0.00553   -0.00304    0.01653
AFIX  23
H0AA  2    0.879116    0.173868    0.505719   -21.00000   -1.20000
H0AB  2    0.972565    0.132235    0.469638   -21.00000   -1.20000
AFIX   0
C3AB  1    0.613073    0.490319    0.443604   -31.00000    0.05597    0.05363 =
         0.04578   -0.00759   -0.00108    0.01904
AFIX 137
H3AD  2    0.576259    0.425342    0.419501   -31.00000   -1.50000
H3AE  2    0.673215    0.541360    0.425224   -31.00000   -1.50000
H3AF  2    0.552491    0.526100    0.455826   -31.00000   -1.50000
AFIX   0

C1AB  1    0.371961   -0.083719    0.000422   -41.00000    0.06494    0.05508 =
         0.06003    0.01111    0.00461    0.02025
AFIX 137
H1AF  2    0.331120   -0.119922   -0.032737   -41.00000   -1.50000
H1AG  2    0.441608   -0.110417    0.006517   -41.00000   -1.50000
H1AH  2    0.396906   -0.004400   -0.001552   -41.00000   -1.50000
AFIX   0

PART 0
C01C  1    1.099763    0.155888    0.031504    11.00000    0.05495    0.03895 =
         0.04711    0.00212    0.00738    0.00996
PART 9
AFIX  43
H0BA  2    1.128537    0.093050    0.032625   -81.00000   -1.20000
AFIX   0
PART 0
PART 2
C02G  1    1.008627    0.300968    0.582461   -21.00000    0.08110    0.09213 =
         0.04524    0.00681   -0.02091    0.03103
AFIX 137
H02N  2    0.987626    0.363538    0.569211   -21.00000   -1.50000
H02O  2    1.071872    0.327384    0.609730   -21.00000   -1.50000
H02P  2    0.939044    0.253957    0.597431   -21.00000   -1.50000
AFIX   0

PART 0
PART 1
S1    5    0.699168   -0.143487    0.489890    71.00000    0.07370    0.05167 =
         0.04330    0.01355    0.00518    0.01247
O3    4    0.696944   -0.060027    0.450204    71.00000    0.07370    0.05167 =
         0.04330    0.01355    0.00518    0.01247
C4    1    0.803968   -0.075187    0.542821    71.00000    0.07370    0.05167 =
         0.04330    0.01355    0.00518    0.01247
AFIX 137
H4A   2    0.883008   -0.050618    0.528774    71.00000   -1.50000
H4B   2    0.805301   -0.126126    0.569238    71.00000   -1.50000
H4C   2    0.780377   -0.011810    0.559132    71.00000   -1.50000
AFIX   0
C5    1    0.568889   -0.152637    0.528301    71.00000    0.07370    0.05167 =
         0.04330    0.01355    0.00518    0.01247
AFIX 137
H5A   2    0.576100   -0.082613    0.549289    71.00000   -1.50000
H5B   2    0.561383   -0.210690    0.551771    71.00000   -1.50000
H5C   2    0.498603   -0.169564    0.504651    71.00000   -1.50000
AFIX   0
PART 0
PART 2
C5A   1    0.551861   -0.061143    0.535578    51.00000    0.07370    0.05167 =
         0.04330    0.01355    0.00518    0.01247
AFIX 137
H5AB  2    0.499269   -0.088367    0.504352    51.00000   -1.50000
H5AC  2    0.561700    0.017663    0.543332    51.00000   -1.50000
H5AD  2    0.517322   -0.099237    0.565660    51.00000   -1.50000
AFIX   0
C4A   1    0.634483   -0.232745    0.521668    51.00000    0.07370    0.05167 =
         0.04330    0.01355    0.00518    0.01247
AFIX 137
H4AB  2    0.608384   -0.251770    0.556726    51.00000   -1.50000
H4AC  2    0.695572   -0.269168    0.510966    51.00000   -1.50000
H4AD  2    0.566963   -0.256785    0.496383    51.00000   -1.50000
AFIX   0
S1A   5    0.694523   -0.086038    0.523379    51.00000    0.07370    0.05167 =
         0.04330    0.01355    0.00518    0.01247
O3A   4    0.721685   -0.058806    0.466608    51.00000    0.07370    0.05167 =
         0.04330    0.01355    0.00518    0.01247
PART 0
PART 3
C4AA  1    0.573402   -0.026187    0.574422    61.00000    0.07370    0.05167 =
         0.04330    0.01355    0.00518    0.01247
AFIX 137
H4AE  2    0.515213    0.010977    0.563332    61.00000   -1.50000
H4AF  2    0.612537    0.010788    0.607782    61.00000   -1.50000
H4AG  2    0.533276   -0.102550    0.579098    61.00000   -1.50000
AFIX   0
S0AA  5    0.682633   -0.022082    0.524691    61.00000    0.07370    0.05167 =
         0.04330    0.01355    0.00518    0.01247
O2AA  4    0.686485   -0.000106    0.466397    61.00000    0.07370    0.05167 =
         0.04330    0.01355    0.00518    0.01247
C5AA  1    0.829551    0.069098    0.536738    61.00000    0.07370    0.05167 =
         0.04330    0.01355    0.00518    0.01247
AFIX 137
H5AE  2    0.824106    0.138222    0.555463    61.00000   -1.50000
H5AF  2    0.867175    0.083439    0.503106    61.00000   -1.50000
H5AG  2    0.876971    0.035035    0.558172    61.00000   -1.50000
AFIX   0

PART 0
PART 8
O3AA  4    1.156142    0.085148    0.033919    81.00000    0.07122    0.04882 =
         0.05446   -0.00300    0.00822    0.00788
O24   4    0.975750    0.427882    0.021286    81.00000    0.07122    0.04882 =
         0.05446   -0.00300    0.00822    0.00788
HKLF 4

REM  2017jrh0045_res_a.res in P-1
REM R1 =  0.0981 for    9438 Fo > 4sig(Fo)  and  0.1123 for all   12134 data
REM    865 parameters refined using     48 restraints

END

WGHT      0.1971      0.7414

REM Highest difference peak  0.690,  deepest hole -0.725,  1-sigma level  0.098
Q1    1   0.7451 -0.1187  0.5090  11.00000  0.05    0.69
Q2    1   0.5326 -0.1194  0.5301  11.00000  0.05    0.69
Q3    1   0.7378  0.0421  0.5709  11.00000  0.05    0.66
Q4    1   1.2219  0.3519  0.3259  11.00000  0.05    0.50
Q5    1   1.4868  0.0841  0.2896  11.00000  0.05    0.48
Q6    1   1.4915  0.2353  0.2705  11.00000  0.05    0.46
Q7    1   0.6765 -0.0560  0.5294  11.00000  0.05    0.46
Q8    1   1.2005  0.5194  0.3794  11.00000  0.05    0.46
Q9    1   0.5511  0.2191  0.5801  11.00000  0.05    0.45
Q10   1   1.4939  0.2090  0.2583  11.00000  0.05    0.44
Q11   1   1.0827  0.4294  0.3721  11.00000  0.05    0.43
Q12   1   0.7285 -0.0248  0.1830  11.00000  0.05    0.43
Q13   1   1.1785  0.0531  0.0387  11.00000  0.05    0.42
Q14   1   1.3392  0.0415  0.2938  11.00000  0.05    0.42
Q15   1   1.3889  0.5605  0.3836  11.00000  0.05    0.41
Q16   1   1.0980  0.2062  0.0569  11.00000  0.05    0.41
Q17   1   1.3329  0.4402 -0.0204  11.00000  0.05    0.41
Q18   1   0.6902 -0.0011  0.5058  11.00000  0.05    0.40
Q19   1   1.5026  0.2606  0.2788  11.00000  0.05    0.40
Q20   1   1.5361  0.1210  0.2559  11.00000  0.05    0.40
Q21   1   1.2141  0.4997  0.4092  11.00000  0.05    0.40
Q22   1   0.5252 -0.0998  0.6290  11.00000  0.05    0.40
Q23   1   0.8764  0.3679  0.2678  11.00000  0.05    0.40
Q24   1   1.0487  0.3345  0.0949  11.00000  0.05    0.39
Q25   1   1.3799  0.0401  0.2907  11.00000  0.05    0.39
Q26   1   1.0498  0.2236 -0.0226  11.00000  0.05    0.39
Q27   1   1.4228  0.0574  0.2836  11.00000  0.05    0.39
Q28   1   1.0793  0.2595  0.0776  11.00000  0.05    0.38
Q29   1   0.7128 -0.1985  0.5276  11.00000  0.05    0.38
Q30   1   1.4388  0.3861  0.3105  11.00000  0.05    0.38
;
_shelx_res_checksum              92128
_olex2_submission_special_instructions 'No special instructions were received'
_oxdiff_exptl_absorpt_empirical_details 
;
Empirical correction (ABSPACK) includes:
- Absorption correction using spherical harmonics
- Frame scaling
;
_oxdiff_exptl_absorpt_empirical_full_max 1.848
_oxdiff_exptl_absorpt_empirical_full_min 0.579
# start Validation Reply Form
_vrf_PLAT415_2017jrh0045_res     
;
PROBLEM: Short Inter D-H..H-X H1D ..H4AE 1.74 Ang.
1-x,-y,1-z = 2_656 Check. Short Inter D-H..H-X H1D ..H4AF 1.76 Ang.
1-x,-y,1-z = 2_656 Check
RESPONSE: This alert is attribtued to extensive disorder of a DMSO 
solvent molecule with respect to the neighbouring, hydrogen bonded water 
molecule.
;
# end Validation Reply Form
